# Supplementary material for: Etiology of acute gastroenteritis among children less than 5 years of age in Bucaramanga, Colombia: A case-control study
Source: PLoS Negl Trop Dis. 2020 Jun 30;14(6):e0008375. doi: 10.1371/journal.pntd.0008375 (PMC7357789; doi:10.1371/journal.pntd.0008375)
Supplement: S6 Table — (XLSX) [file pntd.0008375.s007.xlsx]

## Sheet: Sheet1
S6 Table. E. coli clinical isolates from cases and controls.
Number	record_id	case A/control O	E. coli	pathogenicecoli	ETEC	ETEC ST	ETEC LT	EAEC	EAEC aggr	EAEC aaiC	DAEC daaE	EPEC	EPEC eae	EPEC bfpA	STEC	EIEC ipaH	Emergent	BF-EIEC	EAEC-ETEC	EAEC-EPEC
1	BC/AaCSN090	A	1	0	0	0	0	0	0	0	0	0	0	0	0	0	0	0	0	0
2	BC/AaHLN095	A	1	0	0	0	0	0	0	0	0	0	0	0	0	0	0	0	0	0
3	BC/AaHLN105	A	1	0	0	0	0	0	0	0	0	0	0	0	0	0	0	0	0	0
4	BC/AaHLN283	A	1	0	0	0	0	0	0	0	0	0	0	0	0	0	0	0	0	0
5	BC/AaHLN314	A	1	0	0	0	0	0	0	0	0	0	0	0	0	0	0	0	0	0
6	BC/AaUIM009	A	1	1	0	0	0	1	1	0	0	0	0	0	0	0	0	0	0	0
7	BC/AaUIM010	A	1	0	0	0	0	0	0	0	0	0	0	0	0	0	0	0	0	0
8	BC/AaUIM019	A	1	0	0	0	0	0	0	0	0	0	0	0	0	0	0	0	0	0
9	BC/AaUIM020	A	1	1	0	0	0	0	0	0	1	0	0	0	0	0	0	0	0	0
10	BC/AaUIM024	A	0	0	0	0	0	0	0	0	0	0	0	0	0	0	0	0	0	0
11	BC/AaUIM025	A	1	0	0	0	0	0	0	0	0	0	0	0	0	0	0	0	0	0
12	BC/AaUIM038	A	0	0	0	0	0	0	0	0	0	0	0	0	0	0	0	0	0	0
13	BC/AaUIM044	A	1	0	0	0	0	0	0	0	0	0	0	0	0	0	0	0	0	0
14	BC/AaUIM045	A	0	0	0	0	0	0	0	0	0	0	0	0	0	0	0	0	0	0
15	BC/AaUIM049	A	1	0	0	0	0	0	0	0	0	0	0	0	0	0	0	0	0	0
16	BC/AaUIM058	A	1	1	0	0	0	0	0	0	0	1	1	0	0	0	0	0	0	0
17	BC/AaUIM059	A	1	0	0	0	0	0	0	0	0	0	0	0	0	0	0	0	0	0
18	BC/AaUIM061	A	1	0	0	0	0	0	0	0	0	0	0	0	0	0	0	0	0	0
19	BC/AaUIM065	A	1	0	0	0	0	0	0	0	0	0	0	0	0	0	0	0	0	0
20	BC/AaUIM066	A	0	0	0	0	0	0	0	0	0	0	0	0	0	0	0	0	0	0
21	BC/AaUIM073	A	1	0	0	0	0	0	0	0	0	0	0	0	0	0	0	0	0	0
22	BC/AaUIM083	A	1	1	0	0	0	1	1	1	0	0	0	0	0	0	0	0	0	0
23	BC/AaUIM087	A	1	0	0	0	0	0	0	0	0	0	0	0	0	0	0	0	0	0
24	BC/AaUIM089	A	0	0	0	0	0	0	0	0	0	0	0	0	0	0	0	0	0	0
25	BC/AaUIM093	A	0	0	0	0	0	0	0	0	0	0	0	0	0	0	0	0	0	0
26	BC/AaUIM096	A	1	1	0	0	0	0	0	0	0	0	0	0	0	0	1	1	0	0
27	BC/AaUIM099	A	1	1	0	0	0	1	1	1	0	0	0	0	0	0	0	0	0	0
28	BC/AaUIM108	A	1	0	0	0	0	0	0	0	0	0	0	0	0	0	0	0	0	0
29	BC/AaUIM137	A	1	0	0	0	0	0	0	0	0	0	0	0	0	0	0	0	0	0
30	BC/AaUIM139	A	0	0	0	0	0	0	0	0	0	0	0	0	0	0	0	0	0	0
31	BC/AaUIM143	A	0	0	0	0	0	0	0	0	0	0	0	0	0	0	0	0	0	0
32	BC/AaUIM144	A	1	1	0	0	0	0	0	0	0	1	1	0	0	0	0	0	0	0
33	BC/AaUIM150	A	1	1	1	1	0	0	0	0	0	0	0	0	0	0	0	0	0	0
34	BC/AaUIM153	A	1	0	0	0	0	0	0	0	0	0	0	0	0	0	0	0	0	0
35	BC/AaUIM154	A	1	0	0	0	0	0	0	0	0	0	0	0	0	0	0	0	0	0
36	BC/AaUIM155	A	1	0	0	0	0	0	0	0	0	0	0	0	0	0	0	0	0	0
37	BC/AaUIM156	A	1	1	0	0	0	1	1	0	0	0	0	0	0	0	0	0	0	0
38	BC/AaUIM164	A	1	0	0	0	0	0	0	0	0	0	0	0	0	0	0	0	0	0
39	BC/AaUIM168	A	1	0	0	0	0	0	0	0	0	0	0	0	0	0	0	0	0	0
40	BC/AaUIM170	A	1	0	0	0	0	0	0	0	0	0	0	0	0	0	0	0	0	0
41	BC/AaUIM171	A	1	1	0	0	0	1	1	1	0	0	0	0	0	0	0	0	0	0
42	BC/AaUIM172	A	1	0	0	0	0	0	0	0	0	0	0	0	0	0	0	0	0	0
43	BC/AaUIM173	A	1	0	0	0	0	0	0	0	0	0	0	0	0	0	0	0	0	0
44	BC/AaUIM181	A	1	0	0	0	0	0	0	0	0	0	0	0	0	0	0	0	0	0
45	BC/AaUIM183	A	1	0	0	0	0	0	0	0	0	0	0	0	0	0	0	0	0	0
46	BC/AaUIM189	A	1	0	0	0	0	0	0	0	0	0	0	0	0	0	0	0	0	0
47	BC/AaUIM190	A	1	1	1	1	1	0	0	0	0	0	0	0	0	0	0	0	0	0
48	BC/AaUIM192	A	1	0	0	0	0	0	0	0	0	0	0	0	0	0	0	0	0	0
49	BC/AaUIM194	A	1	0	0	0	0	0	0	0	0	0	0	0	0	0	0	0	0	0
50	BC/AaUIM196	A	0	0	0	0	0	0	0	0	0	0	0	0	0	0	0	0	0	0
51	BC/AaUIM201	A	0	0	0	0	0	0	0	0	0	0	0	0	0	0	0	0	0	0
52	BC/AaUIM205	A	0	0	0	0	0	0	0	0	0	0	0	0	0	0	0	0	0	0
53	BC/AaUIM206	A	1	1	0	0	0	1	0	1	0	0	0	0	0	0	0	0	0	0
54	BC/AaUIM209	A	1	0	0	0	0	0	0	0	0	0	0	0	0	0	0	0	0	0
55	BC/AaUIM213	A	1	0	0	0	0	0	0	0	0	0	0	0	0	0	0	0	0	0
56	BC/AaUIM214	A	1	1	0	0	0	0	0	0	0	1	1	0	0	0	0	0	0	0
57	BC/AaUIM215	A	1	1	0	0	0	1	0	1	0	0	0	0	0	0	0	0	0	0
58	BC/AaUIM216	A	1	0	0	0	0	0	0	0	0	0	0	0	0	0	0	0	0	0
59	BC/AaUIM217	A	1	0	0	0	0	0	0	0	0	0	0	0	0	0	0	0	0	0
60	BC/AaUIM221	A	1	1	1	0	1	0	0	0	0	0	0	0	0	0	0	0	0	0
61	BC/AaUIM225	A	1	0	0	0	0	0	0	0	0	0	0	0	0	0	0	0	0	0
62	BC/AaUIM226	A	1	0	0	0	0	0	0	0	0	0	0	0	0	0	0	0	0	0
63	BC/AaUIM227	A	0	0	0	0	0	0	0	0	0	0	0	0	0	0	0	0	0	0
64	BC/AaUIM228	A	1	0	0	0	0	0	0	0	0	0	0	0	0	0	0	0	0	0
65	BC/AaUIM229	A	1	0	0	0	0	0	0	0	0	0	0	0	0	0	0	0	0	0
66	BC/AaUIM232	A	1	0	0	0	0	0	0	0	0	0	0	0	0	0	0	0	0	0
67	BC/AaUIM233	A	1	0	0	0	0	0	0	0	0	0	0	0	0	0	0	0	0	0
68	BC/AaUIM234	A	1	1	0	0	0	0	0	0	0	1	1	0	1	0	0	0	0	0
69	BC/AaUIM235	A	1	0	0	0	0	0	0	0	0	0	0	0	0	0	0	0	0	0
70	BC/AaUIM241	A	0	0	0	0	0	0	0	0	0	0	0	0	0	0	0	0	0	0
71	BC/AaUIM242	A	1	0	0	0	0	0	0	0	0	0	0	0	0	0	0	0	0	0
72	BC/AaUIM245	A	1	0	0	0	0	0	0	0	0	0	0	0	0	0	0	0	0	0
73	BC/AaUIM249	A	1	0	0	0	0	0	0	0	0	0	0	0	0	0	0	0	0	0
74	BC/AaUIM250	A	1	1	0	0	0	0	0	0	0	1	1	0	0	0	0	0	0	0
75	BC/AaUIM252	A	1	1	0	0	0	0	0	0	0	1	1	0	0	0	0	0	0	0
76	BC/AaUIM255	A	0	0	0	0	0	0	0	0	0	0	0	0	0	0	0	0	0	0
77	BC/AaUIM256	A	1	0	0	0	0	0	0	0	0	0	0	0	0	0	0	0	0	0
78	BC/AaUIM257	A	1	1	1	1	0	0	0	0	0	0	0	0	0	0	0	0	0	0
79	BC/AaUIM259	A	1	0	0	0	0	0	0	0	0	0	0	0	0	0	0	0	0	0
80	BC/AaUIM261	A	1	1	0	0	0	0	0	0	0	1	1	0	0	0	0	0	0	0
81	BC/AaUIM269	A	1	0	0	0	0	0	0	0	0	0	0	0	0	0	0	0	0	0
82	BC/AaUIM270	A	1	1	1	1	0	0	0	0	0	0	0	0	0	0	0	0	0	0
83	BC/AaUIM271	A	1	0	0	0	0	0	0	0	0	0	0	0	0	0	0	0	0	0
84	BC/AaUIM275	A	1	0	0	0	0	0	0	0	0	0	0	0	0	0	0	0	0	0
85	BC/AaUIM280	A	1	1	0	0	0	1	1	1	0	0	0	0	0	0	0	0	0	0
86	BC/AaUIM281	A	1	0	0	0	0	0	0	0	0	0	0	0	0	0	0	0	0	0
87	BC/AaUIM282	A	1	0	0	0	0	0	0	0	0	0	0	0	0	0	0	0	0	0
88	BC/AaUIM286	A	1	1	1	1	0	0	0	0	0	0	0	0	0	0	0	0	0	0
89	BC/AaUIM289	A	1	0	0	0	0	0	0	0	0	0	0	0	0	0	0	0	0	0
90	BC/AaUIM292	A	1	0	0	0	0	0	0	0	0	0	0	0	0	0	0	0	0	0
91	BC/AaUIM296	A	1	0	0	0	0	0	0	0	0	0	0	0	0	0	0	0	0	0
92	BC/AaUIM297	A	1	0	0	0	0	0	0	0	0	0	0	0	0	0	0	0	0	0
93	BC/AaUIM298	A	1	1	1	1	0	0	0	0	0	0	0	0	0	0	0	0	0	0
94	BC/AaUIM300	A	1	0	0	0	0	0	0	0	0	0	0	0	0	0	0	0	0	0
95	BC/AaUIM301	A	0	0	0	0	0	0	0	0	0	0	0	0	0	0	0	0	0	0
96	BC/AaUIM304	A	1	0	0	0	0	0	0	0	0	0	0	0	0	0	0	0	0	0
97	BC/AaUIM348	A	0	0	0	0	0	0	0	0	0	0	0	0	0	0	0	0	0	0
98	BC/AaUIM349	A	1	0	0	0	0	0	0	0	0	0	0	0	0	0	0	0	0	0
99	BC/AaUIM350	A	1	0	0	0	0	0	0	0	0	0	0	0	0	0	0	0	0	0
100	BC/AaUIM351	A	0	0	0	0	0	0	0	0	0	0	0	0	0	0	0	0	0	0
101	BC/AaUIM355	A	1	0	0	0	0	0	0	0	0	0	0	0	0	0	0	0	0	0
102	BC/AaUIM357	A	1	0	0	0	0	0	0	0	0	0	0	0	0	0	0	0	0	0
103	BC/AaUIM358	A	1	0	0	0	0	0	0	0	0	0	0	0	0	0	0	0	0	0
104	BC/AaUIM363	A	1	1	0	0	0	1	0	1	0	0	0	0	0	0	0	0	0	0
105	BC/AaUIM365	A	1	0	0	0	0	0	0	0	0	0	0	0	0	0	0	0	0	0
106	BC/AaUIM371	A	1	0	0	0	0	0	0	0	0	0	0	0	0	0	0	0	0	0
107	BC/AaUIM375	A	1	1	0	0	0	1	1	1	0	0	0	0	0	0	0	0	0	0
108	BC/AaUIM376	A	1	0	0	0	0	0	0	0	0	0	0	0	0	0	0	0	0	0
109	BC/AaUIM378	A	0	0	0	0	0	0	0	0	0	0	0	0	0	0	0	0	0	0
110	BC/AaUIM379	A	1	0	0	0	0	0	0	0	0	0	0	0	0	0	0	0	0	0
111	BC/AaUIM380	A	1	1	0	0	0	1	1	0	0	0	0	0	0	0	0	0	0	0
112	BC/AaUIM381	A	1	0	0	0	0	0	0	0	0	0	0	0	0	0	0	0	0	0
113	BC/AaUIM386	A	0	0	0	0	0	0	0	0	0	0	0	0	0	0	0	0	0	0
114	BC/AaUIM388	A	1	0	0	0	0	0	0	0	0	0	0	0	0	0	0	0	0	0
115	BC/AaUIM389	A	1	0	0	0	0	0	0	0	0	0	0	0	0	0	0	0	0	0
116	BC/AaUIM400	A	1	0	0	0	0	0	0	0	0	0	0	0	0	0	0	0	0	0
117	BC/AaUIM405	A	1	1	0	0	0	0	0	0	0	1	1	0	0	0	0	0	0	0
118	BC/AaUIM406	A	1	1	0	0	0	1	0	1	0	0	0	0	0	0	0	0	0	0
119	BC/AaUIM419	A	1	0	0	0	0	0	0	0	0	0	0	0	0	0	0	0	0	0
120	BC/AaUIM426	A	1	0	0	0	0	0	0	0	0	0	0	0	0	0	0	0	0	0
121	BC/AaUIM432	A	1	0	0	0	0	0	0	0	0	0	0	0	0	0	0	0	0	0
122	BC/AaUIM438	A	0	0	0	0	0	0	0	0	0	0	0	0	0	0	0	0	0	0
123	BC/AaUIM440	A	1	0	0	0	0	0	0	0	0	0	0	0	0	0	0	0	0	0
124	BC/AaUIM441	A	1	0	0	0	0	0	0	0	0	0	0	0	0	0	0	0	0	0
125	BC/AaUIM444	A	1	0	0	0	0	0	0	0	0	0	0	0	0	0	0	0	0	0
126	BC/AaUIM445	A	1	1	0	0	0	0	0	0	0	1	1	0	0	0	0	0	0	0
127	BC/AaUIM452	A	0	0	0	0	0	0	0	0	0	0	0	0	0	0	0	0	0	0
128	BC/AaUIM453	A	1	0	0	0	0	0	0	0	0	0	0	0	0	0	0	0	0	0
129	BC/AaUIM454	A	1	0	0	0	0	0	0	0	0	0	0	0	0	0	0	0	0	0
130	BC/AaUIM460	A	1	0	0	0	0	0	0	0	0	0	0	0	0	0	0	0	0	0
131	BC/AaUIM461	A	1	1	1	1	1	0	0	0	0	0	0	0	0	0	0	0	0	0
132	BC/AaUIM466	A	1	0	0	0	0	0	0	0	0	0	0	0	0	0	0	0	0	0
133	BC/AaUIM467	A	1	0	0	0	0	0	0	0	0	0	0	0	0	0	0	0	0	0
134	BC/AaUIM468	A	1	0	0	0	0	0	0	0	0	0	0	0	0	0	0	0	0	0
135	BC/AaUIM469	A	1	0	0	0	0	0	0	0	0	0	0	0	0	0	0	0	0	0
136	BC/AaUIM472	A	1	1	0	0	0	0	0	0	0	1	1	0	0	0	0	0	0	0
137	BC/AaUIM473	A	1	0	0	0	0	0	0	0	0	0	0	0	0	0	0	0	0	0
138	BC/AaUIM474	A	1	1	0	0	0	1	0	1	0	0	0	0	0	0	0	0	0	0
139	BC/AaUIM479	A	1	1	0	0	0	1	0	1	0	0	0	0	0	0	0	0	0	0
140	BC/AaUIM480	A	0	0	0	0	0	0	0	0	0	0	0	0	0	0	0	0	0	0
141	BC/AaUIM484	A	1	0	0	0	0	0	0	0	0	0	0	0	0	0	0	0	0	0
142	BC/AaUIM499	A	1	0	0	0	0	0	0	0	0	0	0	0	0	0	0	0	0	0
143	BC/AaUIM500	A	1	0	0	0	0	0	0	0	0	0	0	0	0	0	0	0	0	0
144	BC/AaUIM517	A	1	1	0	0	0	1	1	1	0	0	0	0	0	0	0	0	0	0
145	BC/AaUIM518	A	1	1	0	0	0	0	0	0	0	0	0	0	0	1	0	0	0	0
146	BC/AaUIM519	A	1	1	0	0	0	1	1	1	0	0	0	0	0	0	0	0	0	0
147	BC/AaUIM521	A	1	0	0	0	0	0	0	0	0	0	0	0	0	0	0	0	0	0
148	BC/AaUIM522	A	0	0	0	0	0	0	0	0	0	0	0	0	0	0	0	0	0	0
149	BC/AaUIM528	A	1	0	0	0	0	0	0	0	0	0	0	0	0	0	0	0	0	0
150	BC/Ac001	A	0	0	0	0	0	0	0	0	0	0	0	0	0	0	0	0	0	0
151	BC/Ac002	A	1	0	0	0	0	0	0	0	0	0	0	0	0	0	0	0	0	0
152	BC/Ac007	A	1	0	0	0	0	0	0	0	0	0	0	0	0	0	0	0	0	0
153	BC/Ac015	A	1	0	0	0	0	0	0	0	0	0	0	0	0	0	0	0	0	0
154	BC/Ac016	A	0	0	0	0	0	0	0	0	0	0	0	0	0	0	0	0	0	0
155	BC/Ac028	A	1	0	0	0	0	0	0	0	0	0	0	0	0	0	0	0	0	0
156	BC/Ac029	A	1	0	0	0	0	0	0	0	0	0	0	0	0	0	0	0	0	0
157	BC/Ac032	A	1	1	0	0	0	1	0	1	0	0	0	0	0	0	0	0	0	0
158	BC/Ac033	A	1	1	0	0	0	0	0	0	0	1	1	0	0	0	0	0	0	0
159	BC/Ac034	A	0	0	0	0	0	0	0	0	0	0	0	0	0	0	0	0	0	0
160	BC/Ac040	A	1	0	0	0	0	0	0	0	0	0	0	0	0	0	0	0	0	0
161	BC/Ac041	A	0	0	0	0	0	0	0	0	0	0	0	0	0	0	0	0	0	0
162	BC/Ac042	A	0	0	0	0	0	0	0	0	0	0	0	0	0	0	0	0	0	0
163	BC/Ac043	A	0	0	0	0	0	0	0	0	0	0	0	0	0	0	0	0	0	0
164	BC/Ac046	A	1	0	0	0	0	0	0	0	0	0	0	0	0	0	0	0	0	0
165	BC/Ac047	A	1	1	0	0	0	1	0	1	0	0	0	0	0	0	0	0	0	0
166	BC/Ac050	A	1	0	0	0	0	0	0	0	0	0	0	0	0	0	0	0	0	0
167	BC/Ac051	A	1	1	0	0	0	0	0	0	1	0	0	0	0	0	0	0	0	0
168	BC/Ac052	A	1	1	0	0	0	0	0	0	0	0	0	0	0	0	1	1	0	0
169	BC/Ac053	A	1	0	0	0	0	0	0	0	0	0	0	0	0	0	0	0	0	0
170	BC/Ac054	A	1	0	0	0	0	0	0	0	0	0	0	0	0	0	0	0	0	0
171	BC/Ac056	A	0	0	0	0	0	0	0	0	0	0	0	0	0	0	0	0	0	0
172	BC/Ac057	A	0	0	0	0	0	0	0	0	0	0	0	0	0	0	0	0	0	0
173	BC/Ac062	A	1	1	0	0	0	0	0	0	0	1	1	0	0	0	0	0	0	0
174	BC/Ac063	A	0	0	0	0	0	0	0	0	0	0	0	0	0	0	0	0	0	0
175	BC/Ac064	A	1	0	0	0	0	0	0	0	0	0	0	0	0	0	0	0	0	0
176	BC/Ac070	A	1	0	0	0	0	0	0	0	0	0	0	0	0	0	0	0	0	0
177	BC/Ac074	A	1	0	0	0	0	0	0	0	0	0	0	0	0	0	0	0	0	0
178	BC/Ac075	A	1	1	1	0	1	0	0	0	0	0	0	0	0	0	0	0	0	0
179	BC/Ac077	A	1	0	0	0	0	0	0	0	0	0	0	0	0	0	0	0	0	0
180	BC/Ac080	A	1	0	0	0	0	0	0	0	0	0	0	0	0	0	0	0	0	0
181	BC/Ac081	A	1	1	0	0	0	0	0	0	0	1	1	0	0	0	0	0	0	0
182	BC/Ac082	A	1	0	0	0	0	0	0	0	0	0	0	0	0	0	0	0	0	0
183	BC/Ac085	A	1	0	0	0	0	0	0	0	0	0	0	0	0	0	0	0	0	0
184	BC/Ac088	A	1	1	0	0	0	1	1	1	0	0	0	0	0	0	1	0	1	0
185	BC/Ac094	A	0	0	0	0	0	0	0	0	0	0	0	0	0	0	0	0	0	0
186	BC/Ac098	A	1	0	0	0	0	0	0	0	0	0	0	0	0	0	0	0	0	0
187	BC/Ac100	A	1	1	0	0	0	1	1	1	0	0	0	0	0	0	0	0	0	0
188	BC/Ac101	A	1	0	0	0	0	0	0	0	0	0	0	0	0	0	0	0	0	0
189	BC/Ac102	A	0	0	0	0	0	0	0	0	0	0	0	0	0	0	0	0	0	0
190	BC/Ac103	A	1	0	0	0	0	0	0	0	0	0	0	0	0	0	0	0	0	0
191	BC/Ac104	A	0	0	0	0	0	0	0	0	0	0	0	0	0	0	0	0	0	0
192	BC/Ac106	A	0	0	0	0	0	0	0	0	0	0	0	0	0	0	0	0	0	0
193	BC/Ac107	A	0	0	0	0	0	0	0	0	0	0	0	0	0	0	0	0	0	0
194	BC/Ac109	A	1	1	0	0	0	1	0	1	0	0	0	0	0	0	0	0	0	0
195	BC/Ac110	A	1	0	0	0	0	0	0	0	0	0	0	0	0	0	0	0	0	0
196	BC/Ac111	A	1	0	0	0	0	0	0	0	0	0	0	0	0	0	0	0	0	0
197	BC/Ac112	A	1	1	0	0	0	1	1	1	0	0	0	0	0	0	0	0	0	0
198	BC/Ac114	A	1	0	0	0	0	0	0	0	0	0	0	0	0	0	0	0	0	0
199	BC/Ac115	A	1	0	0	0	0	0	0	0	0	0	0	0	0	0	0	0	0	0
200	BC/Ac116	A	1	0	0	0	0	0	0	0	0	0	0	0	0	0	0	0	0	0
201	BC/Ac117	A	1	0	0	0	0	0	0	0	0	0	0	0	0	0	0	0	0	0
202	BC/Ac118	A	1	1	0	0	0	1	1	1	0	0	0	0	0	0	0	0	0	0
203	BC/Ac119	A	1	0	0	0	0	0	0	0	0	0	0	0	0	0	0	0	0	0
204	BC/Ac120	A	1	0	0	0	0	0	0	0	0	0	0	0	0	0	0	0	0	0
205	BC/Ac121	A	1	0	0	0	0	0	0	0	0	0	0	0	0	0	0	0	0	0
206	BC/Ac122	A	1	1	0	0	0	0	0	0	0	1	1	0	0	0	0	0	0	0
207	BC/Ac123	A	1	0	0	0	0	0	0	0	0	0	0	0	0	0	0	0	0	0
208	BC/Ac124	A	1	0	0	0	0	0	0	0	0	0	0	0	0	0	0	0	0	0
209	BC/Ac125	A	1	1	1	1	0	0	0	0	0	0	0	0	0	0	0	0	0	0
210	BC/Ac126	A	1	0	0	0	0	0	0	0	0	0	0	0	0	0	0	0	0	0
211	BC/Ac127	A	1	1	0	0	0	1	1	0	0	0	0	0	0	0	0	0	0	0
212	BC/Ac128	A	1	0	0	0	0	0	0	0	0	0	0	0	0	0	0	0	0	0
213	BC/Ac129	A	1	0	0	0	0	0	0	0	0	0	0	0	0	0	0	0	0	0
214	BC/Ac130	A	1	0	0	0	0	0	0	0	0	0	0	0	0	0	0	0	0	0
215	BC/Ac131	A	1	1	0	0	0	1	0	1	0	0	0	0	0	0	0	0	0	0
216	BC/Ac132	A	1	1	0	0	0	1	0	1	0	0	0	0	0	0	0	0	0	0
217	BC/Ac133	A	1	1	0	0	0	1	1	1	0	0	0	0	0	0	0	0	0	0
218	BC/Ac134	A	1	1	1	1	0	0	0	0	0	0	0	0	0	0	0	0	0	0
219	BC/Ac136	A	1	0	0	0	0	0	0	0	0	0	0	0	0	0	0	0	0	0
220	BC/Ac141	A	1	1	0	0	0	1	0	1	0	0	0	0	0	0	0	0	0	0
221	BC/Ac142	A	0	0	0	0	0	0	0	0	0	0	0	0	0	0	0	0	0	0
222	BC/Ac147	A	1	0	0	0	0	0	0	0	0	0	0	0	0	0	0	0	0	0
223	BC/Ac148	A	1	0	0	0	0	0	0	0	0	0	0	0	0	0	0	0	0	0
224	BC/Ac151	A	1	0	0	0	0	0	0	0	0	0	0	0	0	0	0	0	0	0
225	BC/Ac152	A	1	1	0	0	0	0	0	0	0	1	1	0	0	0	0	0	0	0
226	BC/Ac157	A	1	1	1	0	1	0	0	0	0	0	0	0	0	0	0	0	0	0
227	BC/Ac159	A	1	0	0	0	0	0	0	0	0	0	0	0	0	0	0	0	0	0
228	BC/Ac160	A	1	1	0	0	0	1	1	0	0	0	0	0	0	0	0	0	0	0
229	BC/Ac162	A	0	0	0	0	0	0	0	0	0	0	0	0	0	0	0	0	0	0
230	BC/Ac163	A	1	0	0	0	0	0	0	0	0	0	0	0	0	0	0	0	0	0
231	BC/Ac166	A	1	0	0	0	0	0	0	0	0	0	0	0	0	0	0	0	0	0
232	BC/Ac167	A	1	1	0	0	0	1	1	0	0	0	0	0	0	0	0	0	0	0
233	BC/Ac169	A	1	0	0	0	0	0	0	0	0	0	0	0	0	0	0	0	0	0
234	BC/Ac175	A	1	1	0	0	0	1	0	1	0	0	0	0	0	0	0	0	0	0
235	BC/Ac176	A	1	0	0	0	0	0	0	0	0	0	0	0	0	0	0	0	0	0
236	BC/Ac177	A	1	0	0	0	0	0	0	0	0	0	0	0	0	0	0	0	0	0
237	BC/Ac178	A	1	1	0	0	0	1	1	0	0	0	0	0	0	0	0	0	0	0
238	BC/Ac179	A	1	1	0	0	0	1	0	1	0	0	0	0	0	0	0	0	0	0
239	BC/Ac180	A	1	0	0	0	0	0	0	0	0	0	0	0	0	0	0	0	0	0
240	BC/Ac182	A	0	0	0	0	0	0	0	0	0	0	0	0	0	0	0	0	0	0
241	BC/Ac186	A	1	0	0	0	0	0	0	0	0	0	0	0	0	0	0	0	0	0
242	BC/Ac187	A	1	0	0	0	0	0	0	0	0	0	0	0	0	0	0	0	0	0
243	BC/Ac188	A	1	1	0	0	0	0	0	0	0	1	1	0	1	0	0	0	0	0
244	BC/Ac191	A	1	0	0	0	0	0	0	0	0	0	0	0	0	0	0	0	0	0
245	BC/Ac195	A	1	1	0	0	0	0	0	0	1	0	0	0	0	0	0	0	0	0
246	BC/Ac197	A	1	1	0	0	0	1	1	0	0	0	0	0	0	0	0	0	0	0
247	BC/Ac202	A	1	0	0	0	0	0	0	0	0	0	0	0	0	0	0	0	0	0
248	BC/Ac203	A	1	0	0	0	0	0	0	0	0	0	0	0	0	0	0	0	0	0
249	BC/Ac204	A	1	0	0	0	0	0	0	0	0	0	0	0	0	0	0	0	0	0
250	BC/Ac207	A	1	0	0	0	0	0	0	0	0	0	0	0	0	0	0	0	0	0
251	BC/Ac211	A	1	1	0	0	0	1	1	1	0	0	0	0	0	0	0	0	0	0
252	BC/Ac212	A	1	0	0	0	0	0	0	0	0	0	0	0	0	0	0	0	0	0
253	BC/Ac218	A	1	0	0	0	0	0	0	0	0	0	0	0	0	0	0	0	0	0
254	BC/Ac222	A	1	0	0	0	0	0	0	0	0	0	0	0	0	0	0	0	0	0
255	BC/Ac223	A	1	0	0	0	0	0	0	0	0	0	0	0	0	0	0	0	0	0
256	BC/Ac224	A	1	0	0	0	0	0	0	0	0	0	0	0	0	0	0	0	0	0
257	BC/Ac230	A	0	0	0	0	0	0	0	0	0	0	0	0	0	0	0	0	0	0
258	BC/Ac231	A	1	1	0	0	0	0	0	0	0	1	1	0	0	0	0	0	0	0
259	BC/Ac238	A	1	1	0	0	0	0	0	0	0	1	1	0	0	0	0	0	0	0
260	BC/Ac240	A	1	0	0	0	0	0	0	0	0	0	0	0	0	0	0	0	0	0
261	BC/Ac243	A	1	0	0	0	0	0	0	0	0	0	0	0	0	0	0	0	0	0
262	BC/Ac244	A	1	0	0	0	0	0	0	0	0	0	0	0	0	0	0	0	0	0
263	BC/Ac246	A	0	0	0	0	0	0	0	0	0	0	0	0	0	0	0	0	0	0
264	BC/Ac247	A	1	0	0	0	0	0	0	0	0	0	0	0	0	0	0	0	0	0
265	BC/Ac248	A	1	0	0	0	0	0	0	0	0	0	0	0	0	0	0	0	0	0
266	BC/Ac254	A	1	0	0	0	0	0	0	0	0	0	0	0	0	0	0	0	0	0
267	BC/Ac260	A	1	0	0	0	0	0	0	0	0	0	0	0	0	0	0	0	0	0
268	BC/Ac262	A	1	0	0	0	0	0	0	0	0	0	0	0	0	0	0	0	0	0
269	BC/Ac263	A	1	0	0	0	0	0	0	0	0	0	0	0	0	0	0	0	0	0
270	BC/Ac265	A	1	0	0	0	0	0	0	0	0	0	0	0	0	0	0	0	0	0
271	BC/Ac266	A	1	0	0	0	0	0	0	0	0	0	0	0	0	0	0	0	0	0
272	BC/Ac267	A	1	1	0	0	0	0	0	0	0	1	1	0	0	0	0	0	0	0
273	BC/Ac268	A	1	0	0	0	0	0	0	0	0	0	0	0	0	0	0	0	0	0
274	BC/Ac272	A	0	0	0	0	0	0	0	0	0	0	0	0	0	0	0	0	0	0
275	BC/Ac273	A	1	1	0	0	0	1	1	1	0	0	0	0	0	0	0	0	0	0
276	BC/Ac274	A	1	0	0	0	0	0	0	0	0	0	0	0	0	0	0	0	0	0
277	BC/Ac276	A	0	0	0	0	0	0	0	0	0	0	0	0	0	0	0	0	0	0
278	BC/Ac277	A	1	1	0	0	0	1	0	1	0	0	0	0	0	0	0	0	0	0
279	BC/Ac278	A	1	1	0	0	0	0	0	0	0	1	1	1	0	0	0	0	0	0
280	BC/Ac284	A	0	0	0	0	0	0	0	0	0	0	0	0	0	0	0	0	0	0
281	BC/Ac291	A	1	1	0	0	0	0	0	0	0	1	1	0	0	0	0	0	0	0
282	BC/Ac293	A	1	1	1	1	1	0	0	0	0	0	0	0	0	0	0	0	0	0
283	BC/Ac294	A	1	0	0	0	0	0	0	0	0	0	0	0	0	0	0	0	0	0
284	BC/Ac295	A	1	0	0	0	0	0	0	0	0	0	0	0	0	0	0	0	0	0
285	BC/Ac303	A	1	0	0	0	0	0	0	0	0	0	0	0	0	0	0	0	0	0
286	BC/Ac306	A	1	0	0	0	0	0	0	0	0	0	0	0	0	0	0	0	0	0
287	BC/Ac307	A	1	0	0	0	0	0	0	0	0	0	0	0	0	0	0	0	0	0
288	BC/Ac308	A	0	0	0	0	0	0	0	0	0	0	0	0	0	0	0	0	0	0
289	BC/Ac310	A	1	0	0	0	0	0	0	0	0	0	0	0	0	0	0	0	0	0
290	BC/Ac311	A	1	0	0	0	0	0	0	0	0	0	0	0	0	0	0	0	0	0
291	BC/Ac312	A	1	1	1	0	1	0	0	0	0	0	0	0	0	0	0	0	0	0
292	BC/Ac313	A	1	0	0	0	0	0	0	0	0	0	0	0	0	0	0	0	0	0
293	BC/Ac315	A	0	0	0	0	0	0	0	0	0	0	0	0	0	0	0	0	0	0
294	BC/Ac316	A	0	0	0	0	0	0	0	0	0	0	0	0	0	0	0	0	0	0
295	BC/Ac317	A	1	0	0	0	0	0	0	0	0	0	0	0	0	0	0	0	0	0
296	BC/Ac318	A	1	0	0	0	0	0	0	0	0	0	0	0	0	0	0	0	0	0
297	BC/Ac319	A	1	0	0	0	0	0	0	0	0	0	0	0	0	0	0	0	0	0
298	BC/Ac320	A	1	1	0	0	0	1	0	1	0	0	0	0	0	0	0	0	0	0
299	BC/Ac322	A	0	0	0	0	0	0	0	0	0	0	0	0	0	0	0	0	0	0
300	BC/Ac323	A	0	0	0	0	0	0	0	0	0	0	0	0	0	0	0	0	0	0
301	BC/Ac324	A	1	1	1	0	1	0	0	0	0	0	0	0	0	0	0	0	0	0
302	BC/Ac325	A	1	0	0	0	0	0	0	0	0	0	0	0	0	0	0	0	0	0
303	BC/Ac326	A	1	0	0	0	0	0	0	0	0	0	0	0	0	0	0	0	0	0
304	BC/Ac327	A	1	1	0	0	0	0	0	0	0	1	1	1	0	0	0	0	0	0
305	BC/Ac328	A	1	0	0	0	0	0	0	0	0	0	0	0	0	0	0	0	0	0
306	BC/Ac329	A	1	0	0	0	0	0	0	0	0	0	0	0	0	0	0	0	0	0
307	BC/Ac330	A	1	0	0	0	0	0	0	0	0	0	0	0	0	0	0	0	0	0
308	BC/Ac331	A	1	0	0	0	0	0	0	0	0	0	0	0	0	0	0	0	0	0
309	BC/Ac332	A	1	0	0	0	0	0	0	0	0	0	0	0	0	0	0	0	0	0
310	BC/Ac333	A	0	0	0	0	0	0	0	0	0	0	0	0	0	0	0	0	0	0
311	BC/Ac334	A	1	0	0	0	0	0	0	0	0	0	0	0	0	0	0	0	0	0
312	BC/Ac335	A	1	0	0	0	0	0	0	0	0	0	0	0	0	0	0	0	0	0
313	BC/Ac337	A	1	0	0	0	0	0	0	0	0	0	0	0	0	0	0	0	0	0
314	BC/Ac338	A	1	1	0	0	0	1	1	1	0	0	0	0	0	0	0	0	0	0
315	BC/Ac340	A	1	0	0	0	0	0	0	0	0	0	0	0	0	0	0	0	0	0
316	BC/Ac341	A	0	0	0	0	0	0	0	0	0	0	0	0	0	0	0	0	0	0
317	BC/Ac342	A	1	1	0	0	0	1	1	1	0	0	0	0	0	0	0	0	0	0
318	BC/Ac343	A	0	0	0	0	0	0	0	0	0	0	0	0	0	0	0	0	0	0
319	BC/Ac344	A	1	0	0	0	0	0	0	0	0	0	0	0	0	0	0	0	0	0
320	BC/Ac345	A	1	1	0	0	0	0	0	0	0	1	1	0	0	0	0	0	0	0
321	BC/Ac346	A	1	0	0	0	0	0	0	0	0	0	0	0	0	0	0	0	0	0
322	BC/Ac347	A	1	1	0	0	0	1	0	1	0	0	0	0	0	0	0	0	0	0
323	BC/Ac352	A	1	0	0	0	0	0	0	0	0	0	0	0	0	0	0	0	0	0
324	BC/Ac353	A	1	0	0	0	0	0	0	0	0	0	0	0	0	0	0	0	0	0
325	BC/Ac354	A	1	0	0	0	0	0	0	0	0	0	0	0	0	0	0	0	0	0
326	BC/Ac359	A	1	0	0	0	0	0	0	0	0	0	0	0	0	0	0	0	0	0
327	BC/Ac360	A	1	0	0	0	0	0	0	0	0	0	0	0	0	0	0	0	0	0
328	BC/Ac361	A	1	1	0	0	0	0	0	0	0	1	1	0	0	0	0	0	0	0
329	BC/Ac366	A	1	0	0	0	0	0	0	0	0	0	0	0	0	0	0	0	0	0
330	BC/Ac367	A	1	0	0	0	0	0	0	0	0	0	0	0	0	0	0	0	0	0
331	BC/Ac368	A	1	0	0	0	0	0	0	0	0	0	0	0	0	0	0	0	0	0
332	BC/Ac372	A	1	1	0	0	0	1	1	0	0	0	0	0	0	0	0	0	0	0
333	BC/Ac373	A	1	0	0	0	0	0	0	0	0	0	0	0	0	0	0	0	0	0
334	BC/Ac377	A	1	0	0	0	0	0	0	0	0	0	0	0	0	0	0	0	0	0
335	BC/Ac382	A	1	0	0	0	0	0	0	0	0	0	0	0	0	0	0	0	0	0
336	BC/Ac383	A	1	0	0	0	0	0	0	0	0	0	0	0	0	0	0	0	0	0
337	BC/Ac385	A	1	0	0	0	0	0	0	0	0	0	0	0	0	0	0	0	0	0
338	BC/Ac387	A	1	0	0	0	0	0	0	0	0	0	0	0	0	0	0	0	0	0
339	BC/Ac391	A	1	0	0	0	0	0	0	0	0	0	0	0	0	0	0	0	0	0
340	BC/Ac392	A	1	0	0	0	0	0	0	0	0	0	0	0	0	0	0	0	0	0
341	BC/Ac394	A	1	0	0	0	0	0	0	0	0	0	0	0	0	0	0	0	0	0
342	BC/Ac395	A	1	0	0	0	0	0	0	0	0	0	0	0	0	0	0	0	0	0
343	BC/Ac396	A	1	0	0	0	0	0	0	0	0	0	0	0	0	0	0	0	0	0
344	BC/Ac397	A	1	1	1	1	1	0	0	0	0	0	0	0	0	0	0	0	0	0
345	BC/Ac398	A	0	0	0	0	0	0	0	0	0	0	0	0	0	0	0	0	0	0
346	BC/Ac402	A	1	0	0	0	0	0	0	0	0	0	0	0	0	0	0	0	0	0
347	BC/Ac403	A	1	0	0	0	0	0	0	0	0	0	0	0	0	0	0	0	0	0
348	BC/Ac404	A	1	0	0	0	0	0	0	0	0	0	0	0	0	0	0	0	0	0
349	BC/Ac407	A	1	0	0	0	0	0	0	0	0	0	0	0	0	0	0	0	0	0
350	BC/Ac408	A	1	1	0	0	0	1	1	0	0	0	0	0	0	0	0	0	0	0
351	BC/Ac410	A	1	0	0	0	0	0	0	0	0	0	0	0	0	0	0	0	0	0
352	BC/Ac411	A	1	0	0	0	0	0	0	0	0	0	0	0	0	0	0	0	0	0
353	BC/Ac414	A	1	0	0	0	0	0	0	0	0	0	0	0	0	0	0	0	0	0
354	BC/Ac415	A	0	0	0	0	0	0	0	0	0	0	0	0	0	0	0	0	0	0
355	BC/Ac416	A	1	1	0	0	0	0	0	0	0	1	1	0	0	0	0	0	0	0
356	BC/Ac417	A	1	0	0	0	0	0	0	0	0	0	0	0	0	0	0	0	0	0
357	BC/Ac421	A	0	0	0	0	0	0	0	0	0	0	0	0	0	0	0	0	0	0
358	BC/Ac422	A	1	1	0	0	0	1	0	1	0	0	0	0	0	0	0	0	0	0
359	BC/Ac423	A	1	0	0	0	0	0	0	0	0	0	0	0	0	0	0	0	0	0
360	BC/Ac429	A	1	0	0	0	0	0	0	0	0	0	0	0	0	0	0	0	0	0
361	BC/Ac430	A	1	1	0	0	0	1	1	1	0	1	1	1	0	0	1	0	0	1
362	BC/Ac431	A	1	0	0	0	0	0	0	0	0	0	0	0	0	0	0	0	0	0
363	BC/Ac435	A	1	1	0	0	0	1	1	1	0	0	0	0	0	0	0	0	0	0
364	BC/Ac437	A	1	1	0	0	0	1	1	1	0	0	0	0	0	0	0	0	0	0
365	BC/Ac439	A	1	0	0	0	0	0	0	0	0	0	0	0	0	0	0	0	0	0
366	BC/Ac442	A	1	0	0	0	0	0	0	0	0	0	0	0	0	0	0	0	0	0
367	BC/Ac443	A	1	0	0	0	0	0	0	0	0	0	0	0	0	0	0	0	0	0
368	BC/Ac447	A	1	0	0	0	0	0	0	0	0	0	0	0	0	0	0	0	0	0
369	BC/Ac449	A	1	0	0	0	0	0	0	0	0	0	0	0	0	0	0	0	0	0
370	BC/Ac455	A	1	0	0	0	0	0	0	0	0	0	0	0	0	0	0	0	0	0
371	BC/Ac456	A	1	1	0	0	0	1	1	0	0	0	0	0	0	0	0	0	0	0
372	BC/Ac457	A	1	0	0	0	0	0	0	0	0	0	0	0	0	0	0	0	0	0
373	BC/Ac458	A	1	0	0	0	0	0	0	0	0	0	0	0	0	0	0	0	0	0
374	BC/Ac459	A	1	1	0	0	0	0	0	0	0	1	1	0	0	0	0	0	0	0
375	BC/Ac462	A	0	0	0	0	0	0	0	0	0	0	0	0	0	0	0	0	0	0
376	BC/Ac463	A	1	1	1	1	1	0	0	0	0	0	0	0	0	0	0	0	0	0
377	BC/Ac465	A	1	1	0	0	0	0	0	0	0	0	0	0	1	0	0	0	0	0
378	BC/Ac471	A	1	0	0	0	0	0	0	0	0	0	0	0	0	0	0	0	0	0
379	BC/Ac475	A	1	1	0	0	0	0	0	0	0	1	1	0	0	0	0	0	0	0
380	BC/Ac476	A	1	0	0	0	0	0	0	0	0	0	0	0	0	0	0	0	0	0
381	BC/Ac477	A	1	0	0	0	0	0	0	0	0	0	0	0	0	0	0	0	0	0
382	BC/Ac482	A	1	1	0	0	0	1	1	1	0	0	0	0	0	0	0	0	0	0
383	BC/Ac487	A	1	0	0	0	0	0	0	0	0	0	0	0	0	0	0	0	0	0
384	BC/Ac488	A	1	0	0	0	0	0	0	0	0	0	0	0	0	0	0	0	0	0
385	BC/Ac489	A	1	1	0	0	0	0	0	0	0	1	1	0	0	0	0	0	0	0
386	BC/Ac490	A	0	0	0	0	0	0	0	0	0	0	0	0	0	0	0	0	0	0
387	BC/Ac491	A	1	0	0	0	0	0	0	0	0	0	0	0	0	0	0	0	0	0
388	BC/Ac492	A	0	0	0	0	0	0	0	0	0	0	0	0	0	0	0	0	0	0
389	BC/Ac493	A	1	1	0	0	0	1	0	1	0	0	0	0	0	0	0	0	0	0
390	BC/Ac494	A	1	0	0	0	0	0	0	0	0	0	0	0	0	0	0	0	0	0
391	BC/Ac495	A	1	0	0	0	0	0	0	0	0	0	0	0	0	0	0	0	0	0
392	BC/Ac496	A	1	0	0	0	0	0	0	0	0	0	0	0	0	0	0	0	0	0
393	BC/Ac498	A	1	0	0	0	0	0	0	0	0	0	0	0	0	0	0	0	0	0
394	BC/Ac501	A	1	0	0	0	0	0	0	0	0	0	0	0	0	0	0	0	0	0
395	BC/Ac502	A	1	0	0	0	0	0	0	0	0	0	0	0	0	0	0	0	0	0
396	BC/Ac503	A	1	1	0	0	0	1	1	1	0	0	0	0	0	0	0	0	0	0
397	BC/Ac504	A	1	1	0	0	0	1	1	0	0	0	0	0	0	0	0	0	0	0
398	BC/Ac505	A	0	0	0	0	0	0	0	0	0	0	0	0	0	0	0	0	0	0
399	BC/Ac506	A	0	0	0	0	0	0	0	0	0	0	0	0	0	0	0	0	0	0
400	BC/Ac508	A	1	0	0	0	0	0	0	0	0	0	0	0	0	0	0	0	0	0
401	BC/Ac509	A	1	0	0	0	0	0	0	0	0	0	0	0	0	0	0	0	0	0
402	BC/Ac510	A	0	0	0	0	0	0	0	0	0	0	0	0	0	0	0	0	0	0
403	BC/Ac511	A	1	1	0	0	0	1	1	0	0	0	0	0	0	0	0	0	0	0
404	BC/Ac512	A	1	1	0	0	0	1	1	1	0	0	0	0	0	0	0	0	0	0
405	BC/Ac513	A	1	1	0	0	0	1	1	1	0	1	1	0	0	0	0	0	0	0
406	BC/Ac514	A	1	1	0	0	0	1	1	1	0	0	0	0	0	0	0	0	0	0
407	BC/Ac515	A	1	0	0	0	0	0	0	0	0	0	0	0	0	0	0	0	0	0
408	BC/Ac516	A	1	0	0	0	0	0	0	0	0	0	0	0	0	0	0	0	0	0
409	BC/Ac520	A	1	0	0	0	0	0	0	0	0	0	0	0	0	0	0	0	0	0
410	BC/Ac524	A	1	0	0	0	0	0	0	0	0	0	0	0	0	0	0	0	0	0
411	BC/Ac525	A	1	1	0	0	0	0	0	0	0	1	1	0	0	0	0	0	0	0
412	BC/Ac526	A	1	1	0	0	0	0	0	0	1	0	0	0	0	0	0	0	0	0
413	BC/Ac527	A	1	0	0	0	0	0	0	0	0	0	0	0	0	0	0	0	0	0
414	BC/Ac529	A	1	0	0	0	0	0	0	0	0	0	0	0	0	0	0	0	0	0
415	BC/Ac530	A	1	1	0	0	0	1	1	0	0	0	0	0	0	0	0	0	0	0
416	BC/Ad006	A	1	0	0	0	0	0	0	0	0	0	0	0	0	0	0	0	0	0
417	BC/Ae011	A	1	0	0	0	0	0	0	0	0	0	0	0	0	0	0	0	0	0
418	BC/Ae012	A	0	0	0	0	0	0	0	0	0	0	0	0	0	0	0	0	0	0
419	BC/Ae013	A	0	0	0	0	0	0	0	0	0	0	0	0	0	0	0	0	0	0
420	BC/Ae014	A	1	1	0	0	0	1	1	0	0	0	0	0	0	0	0	0	0	0
421	BC/Ae017	A	1	1	0	0	0	1	0	1	0	0	0	0	0	0	0	0	0	0
422	BC/Ae018	A	0	0	0	0	0	0	0	0	0	0	0	0	0	0	0	0	0	0
423	BC/Ae027	A	1	0	0	0	0	0	0	0	0	0	0	0	0	0	0	0	0	0
424	BC/Ae039	A	1	1	0	0	0	1	1	0	0	0	0	0	0	0	0	0	0	0
425	BC/Ae068	A	1	0	0	0	0	0	0	0	0	0	0	0	0	0	0	0	0	0
426	BC/Ae071	A	0	0	0	0	0	0	0	0	0	0	0	0	0	0	0	0	0	0
427	BC/Ae091	A	1	0	0	0	0	0	0	0	0	0	0	0	0	0	0	0	0	0
428	BC/Ae299	A	1	0	0	0	0	0	0	0	0	0	0	0	0	0	0	0	0	0
429	BC/Ae321	A	1	1	0	0	0	0	0	0	0	1	1	0	0	0	0	0	0	0
430	BC/Ae339	A	1	0	0	0	0	0	0	0	0	0	0	0	0	0	0	0	0	0
431	BC/Ae428	A	0	0	0	0	0	0	0	0	0	0	0	0	0	0	0	0	0	0
432	BC/OaCSN071	O	1	0	0	0	0	0	0	0	0	0	0	0	0	0	0	0	0	0
433	BC/OaCSN072	O	1	1	0	0	0	1	0	1	0	0	0	0	0	0	0	0	0	0
434	BC/OaCSN083	O	1	1	0	0	0	1	0	1	0	0	0	0	0	0	0	0	0	0
435	BC/OaCSN084	O	1	0	0	0	0	0	0	0	0	0	0	0	0	0	0	0	0	0
436	BC/OaCSN085	O	0	0	0	0	0	0	0	0	0	0	0	0	0	0	0	0	0	0
437	BC/OaCSN086	O	0	0	0	0	0	0	0	0	0	0	0	0	0	0	0	0	0	0
438	BC/OaCSN088	O	1	0	0	0	0	0	0	0	0	0	0	0	0	0	0	0	0	0
439	BC/OaCSN095	O	1	0	0	0	0	0	0	0	0	0	0	0	0	0	0	0	0	0
440	BC/OaCSN167	O	1	1	0	0	0	1	0	1	0	0	0	0	0	0	0	0	0	0
441	BC/OaCSN168	O	0	0	0	0	0	0	0	0	0	0	0	0	0	0	0	0	0	0
442	BC/OaCSN268	O	1	1	0	0	0	0	0	0	1	0	0	0	0	0	0	0	0	0
443	BC/OaUIM008	O	1	0	0	0	0	0	0	0	0	0	0	0	0	0	0	0	0	0
444	BC/OaUIM009	O	1	0	0	0	0	0	0	0	0	0	0	0	0	0	0	0	0	0
445	BC/OaUIM010	O	1	1	0	0	0	1	0	1	0	0	0	0	0	0	0	0	0	0
446	BC/OaUIM011	O	1	0	0	0	0	0	0	0	0	0	0	0	0	0	0	0	0	0
447	BC/OaUIM016	O	1	0	0	0	0	0	0	0	0	0	0	0	0	0	0	0	0	0
448	BC/OaUIM018	O	1	0	0	0	0	0	0	0	0	0	0	0	0	0	0	0	0	0
449	BC/OaUIM019	O	1	0	0	0	0	0	0	0	0	0	0	0	0	0	0	0	0	0
450	BC/OaUIM020	O	1	0	0	0	0	0	0	0	0	0	0	0	0	0	0	0	0	0
451	BC/OaUIM021	O	0	0	0	0	0	0	0	0	0	0	0	0	0	0	0	0	0	0
452	BC/OaUIM022	O	1	1	0	0	0	1	0	1	0	0	0	0	0	0	0	0	0	0
453	BC/OaUIM023	O	1	0	0	0	0	0	0	0	0	0	0	0	0	0	0	0	0	0
454	BC/OaUIM025	O	0	0	0	0	0	0	0	0	0	0	0	0	0	0	0	0	0	0
455	BC/OaUIM026	O	1	0	0	0	0	0	0	0	0	0	0	0	0	0	0	0	0	0
456	BC/OaUIM027	O	0	0	0	0	0	0	0	0	0	0	0	0	0	0	0	0	0	0
457	BC/OaUIM029	O	1	0	0	0	0	0	0	0	0	0	0	0	0	0	0	0	0	0
458	BC/OaUIM030	O	0	0	0	0	0	0	0	0	0	0	0	0	0	0	0	0	0	0
459	BC/OaUIM031	O	1	0	0	0	0	0	0	0	0	0	0	0	0	0	0	0	0	0
460	BC/OaUIM032	O	1	1	0	0	0	0	0	0	0	1	1	0	0	0	0	0	0	0
461	BC/OaUIM033	O	0	0	0	0	0	0	0	0	0	0	0	0	0	0	0	0	0	0
462	BC/OaUIM034	O	1	1	1	0	1	0	0	0	0	0	0	0	0	0	0	0	0	0
463	BC/OaUIM040	O	1	0	0	0	0	0	0	0	0	0	0	0	0	0	0	0	0	0
464	BC/OaUIM041	O	1	1	1	0	1	0	0	0	0	0	0	0	0	0	0	0	0	0
465	BC/OaUIM042	O	1	0	0	0	0	0	0	0	0	0	0	0	0	0	0	0	0	0
466	BC/OaUIM043	O	1	0	0	0	0	0	0	0	0	0	0	0	0	0	0	0	0	0
467	BC/OaUIM044	O	1	0	0	0	0	0	0	0	0	0	0	0	0	0	0	0	0	0
468	BC/OaUIM045	O	0	0	0	0	0	0	0	0	0	0	0	0	0	0	0	0	0	0
469	BC/OaUIM052	O	1	0	0	0	0	0	0	0	0	0	0	0	0	0	0	0	0	0
470	BC/OaUIM053	O	0	0	0	0	0	0	0	0	0	0	0	0	0	0	0	0	0	0
471	BC/OaUIM058	O	1	0	0	0	0	0	0	0	0	0	0	0	0	0	0	0	0	0
472	BC/OaUIM059	O	1	0	0	0	0	0	0	0	0	0	0	0	0	0	0	0	0	0
473	BC/OaUIM060	O	0	0	0	0	0	0	0	0	0	0	0	0	0	0	0	0	0	0
474	BC/OaUIM064	O	1	1	0	0	0	1	1	1	0	0	0	0	0	0	0	0	0	0
475	BC/OaUIM073	O	0	0	0	0	0	0	0	0	0	0	0	0	0	0	0	0	0	0
476	BC/OaUIM074	O	0	0	0	0	0	0	0	0	0	0	0	0	0	0	0	0	0	0
477	BC/OaUIM075	O	1	1	0	0	0	1	1	1	0	0	0	0	0	0	0	0	0	0
478	BC/OaUIM079	O	1	0	0	0	0	0	0	0	0	0	0	0	0	0	0	0	0	0
479	BC/OaUIM080	O	0	0	0	0	0	0	0	0	0	0	0	0	0	0	0	0	0	0
480	BC/OaUIM081	O	1	0	0	0	0	0	0	0	0	0	0	0	0	0	0	0	0	0
481	BC/OaUIM082	O	1	0	0	0	0	0	0	0	0	0	0	0	0	0	0	0	0	0
482	BC/OaUIM093	O	0	0	0	0	0	0	0	0	0	0	0	0	0	0	0	0	0	0
483	BC/OaUIM094	O	0	0	0	0	0	0	0	0	0	0	0	0	0	0	0	0	0	0
484	BC/OaUIM098	O	1	0	0	0	0	0	0	0	0	0	0	0	0	0	0	0	0	0
485	BC/OaUIM099	O	0	0	0	0	0	0	0	0	0	0	0	0	0	0	0	0	0	0
486	BC/OaUIM100	O	1	0	0	0	0	0	0	0	0	0	0	0	0	0	0	0	0	0
487	BC/OaUIM101	O	1	0	0	0	0	0	0	0	0	0	0	0	0	0	0	0	0	0
488	BC/OaUIM102	O	1	1	0	0	0	1	1	1	0	0	0	0	0	0	0	0	0	0
489	BC/OaUIM112	O	1	0	0	0	0	0	0	0	0	0	0	0	0	0	0	0	0	0
490	BC/OaUIM113	O	1	0	0	0	0	0	0	0	0	0	0	0	0	0	0	0	0	0
491	BC/OaUIM114	O	1	0	0	0	0	0	0	0	0	0	0	0	0	0	0	0	0	0
492	BC/OaUIM116	O	1	0	0	0	0	0	0	0	0	0	0	0	0	0	0	0	0	0
493	BC/OaUIM118	O	1	0	0	0	0	0	0	0	0	0	0	0	0	0	0	0	0	0
494	BC/OaUIM124	O	1	1	0	0	0	0	0	0	0	1	1	0	0	0	0	0	0	0
495	BC/OaUIM125	O	1	1	0	0	0	1	0	1	0	0	0	0	0	0	0	0	0	0
496	BC/OaUIM127	O	1	0	0	0	0	0	0	0	0	0	0	0	0	0	0	0	0	0
497	BC/OaUIM130	O	1	0	0	0	0	0	0	0	0	0	0	0	0	0	0	0	0	0
498	BC/OaUIM135	O	1	1	0	0	0	1	0	1	0	0	0	0	0	0	0	0	0	0
499	BC/OaUIM140	O	0	0	0	0	0	0	0	0	0	0	0	0	0	0	0	0	0	0
500	BC/OaUIM147	O	1	0	0	0	0	0	0	0	0	0	0	0	0	0	0	0	0	0
501	BC/OaUIM148	O	1	1	0	0	0	0	0	0	0	1	1	0	0	0	0	0	0	0
502	BC/OaUIM155	O	0	0	0	0	0	0	0	0	0	0	0	0	0	0	0	0	0	0
503	BC/OaUIM156	O	1	0	0	0	0	0	0	0	0	0	0	0	0	0	0	0	0	0
504	BC/OaUIM158	O	1	0	0	0	0	0	0	0	0	0	0	0	0	0	0	0	0	0
505	BC/OaUIM161	O	1	1	0	0	0	0	0	0	0	0	0	0	0	1	0	0	0	0
506	BC/OaUIM165	O	1	0	0	0	0	0	0	0	0	0	0	0	0	0	0	0	0	0
507	BC/OaUIM169	O	1	1	0	0	0	1	1	1	0	0	0	0	0	0	0	0	0	0
508	BC/OaUIM170	O	1	1	0	0	0	1	1	1	0	0	0	0	0	0	0	0	0	0
509	BC/OaUIM171	O	1	1	0	0	0	0	0	0	0	1	1	0	0	0	0	0	0	0
510	BC/OaUIM173	O	1	0	0	0	0	0	0	0	0	0	0	0	0	0	0	0	0	0
511	BC/OaUIM179	O	1	0	0	0	0	0	0	0	0	0	0	0	0	0	0	0	0	0
512	BC/OaUIM180	O	1	1	0	0	0	0	0	0	0	1	1	0	0	0	0	0	0	0
513	BC/OaUIM182	O	1	1	1	0	1	0	0	0	0	0	0	0	0	0	0	0	0	0
514	BC/OaUIM185	O	1	0	0	0	0	0	0	0	0	0	0	0	0	0	0	0	0	0
515	BC/OaUIM186	O	1	1	1	0	1	0	0	0	0	0	0	0	0	0	0	0	0	0
516	BC/OaUIM188	O	1	0	0	0	0	0	0	0	0	0	0	0	0	0	0	0	0	0
517	BC/OaUIM189	O	1	0	0	0	0	0	0	0	0	0	0	0	0	0	0	0	0	0
518	BC/OaUIM190	O	1	1	0	0	0	0	0	0	0	1	1	0	0	0	0	0	0	0
519	BC/OaUIM191	O	1	0	0	0	0	0	0	0	0	0	0	0	0	0	0	0	0	0
520	BC/OaUIM192	O	0	0	0	0	0	0	0	0	0	0	0	0	0	0	0	0	0	0
521	BC/OaUIM193	O	1	0	0	0	0	0	0	0	0	0	0	0	0	0	0	0	0	0
522	BC/OaUIM197	O	0	0	0	0	0	0	0	0	0	0	0	0	0	0	0	0	0	0
523	BC/OaUIM198	O	1	0	0	0	0	0	0	0	0	0	0	0	0	0	0	0	0	0
524	BC/OaUIM200	O	1	1	0	0	0	1	1	1	0	1	1	0	0	0	0	0	0	0
525	BC/OaUIM205	O	1	0	0	0	0	0	0	0	0	0	0	0	0	0	0	0	0	0
526	BC/OaUIM206	O	1	1	0	0	0	1	0	1	0	0	0	0	0	0	0	0	0	0
527	BC/OaUIM214	O	0	0	0	0	0	0	0	0	0	0	0	0	0	0	0	0	0	0
528	BC/OaUIM215	O	1	0	0	0	0	0	0	0	0	0	0	0	0	0	0	0	0	0
529	BC/OaUIM218	O	1	0	0	0	0	0	0	0	0	0	0	0	0	0	0	0	0	0
530	BC/OaUIM219	O	1	0	0	0	0	0	0	0	0	0	0	0	0	0	0	0	0	0
531	BC/OaUIM225	O	1	1	0	0	0	0	0	0	0	0	0	0	0	1	0	0	0	0
532	BC/OaUIM229	O	1	0	0	0	0	0	0	0	0	0	0	0	0	0	0	0	0	0
533	BC/OaUIM231	O	0	0	0	0	0	0	0	0	0	0	0	0	0	0	0	0	0	0
534	BC/OaUIM234	O	1	0	0	0	0	0	0	0	0	0	0	0	0	0	0	0	0	0
535	BC/OaUIM240	O	1	1	0	0	0	0	0	0	1	0	0	0	0	0	0	0	0	0
536	BC/OaUIM241	O	1	0	0	0	0	0	0	0	0	0	0	0	0	0	0	0	0	0
537	BC/OaUIM242	O	1	0	0	0	0	0	0	0	0	0	0	0	0	0	0	0	0	0
538	BC/OaUIM243	O	0	0	0	0	0	0	0	0	0	0	0	0	0	0	0	0	0	0
539	BC/OaUIM244	O	1	1	0	0	0	0	0	0	0	1	1	0	0	0	0	0	0	0
540	BC/OaUIM252	O	1	0	0	0	0	0	0	0	0	0	0	0	0	0	0	0	0	0
541	BC/OaUIM253	O	1	1	0	0	0	1	1	1	0	0	0	0	0	0	0	0	0	0
542	BC/OaUIM256	O	1	0	0	0	0	0	0	0	0	0	0	0	0	0	0	0	0	0
543	BC/OaUIM257	O	1	0	0	0	0	0	0	0	0	0	0	0	0	0	0	0	0	0
544	BC/OaUIM263	O	1	0	0	0	0	0	0	0	0	0	0	0	0	0	0	0	0	0
545	BC/OaUIM264	O	1	0	0	0	0	0	0	0	0	0	0	0	0	0	0	0	0	0
546	BC/OaUIM265	O	0	0	0	0	0	0	0	0	0	0	0	0	0	0	0	0	0	0
547	BC/OaUIM270	O	1	0	0	0	0	0	0	0	0	0	0	0	0	0	0	0	0	0
548	BC/OaUIM275	O	0	0	0	0	0	0	0	0	0	0	0	0	0	0	0	0	0	0
549	BC/OaUIM279	O	1	0	0	0	0	0	0	0	0	0	0	0	0	0	0	0	0	0
550	BC/OaUIM280	O	1	0	0	0	0	0	0	0	0	0	0	0	0	0	0	0	0	0
551	BC/OaUIM281	O	0	0	0	0	0	0	0	0	0	0	0	0	0	0	0	0	0	0
552	BC/OaUIM282	O	1	1	0	0	0	1	0	1	0	0	0	0	0	0	0	0	0	0
553	BC/OaUIM286	O	1	0	0	0	0	0	0	0	0	0	0	0	0	0	0	0	0	0
554	BC/OaUIM288	O	1	1	0	0	0	1	1	0	0	0	0	0	0	0	0	0	0	0
555	BC/OaUIM291	O	1	1	0	0	0	1	1	0	0	0	0	0	0	0	0	0	0	0
556	BC/OaUIM292	O	1	1	0	0	0	0	0	0	0	1	1	0	0	0	0	0	0	0
557	BC/OaUIM293	O	1	0	0	0	0	0	0	0	0	0	0	0	0	0	0	0	0	0
558	BC/OaUIM294	O	1	0	0	0	0	0	0	0	0	0	0	0	0	0	0	0	0	0
559	BC/OaUIM295	O	1	0	0	0	0	0	0	0	0	0	0	0	0	0	0	0	0	0
560	BC/OaUIM303	O	1	0	0	0	0	0	0	0	0	0	0	0	0	0	0	0	0	0
561	BC/OaUIM304	O	0	0	0	0	0	0	0	0	0	0	0	0	0	0	0	0	0	0
562	BC/OaUIM305	O	1	0	0	0	0	0	0	0	0	0	0	0	0	0	0	0	0	0
563	BC/OaUIM309	O	1	1	1	0	1	0	0	0	0	0	0	0	0	0	0	0	0	0
564	BC/OaUIM317	O	1	0	0	0	0	0	0	0	0	0	0	0	0	0	0	0	0	0
565	BC/OaUIM318	O	0	0	0	0	0	0	0	0	0	0	0	0	0	0	0	0	0	0
566	BC/OaUIM319	O	1	0	0	0	0	0	0	0	0	0	0	0	0	0	0	0	0	0
567	BC/OaUIM322	O	0	0	0	0	0	0	0	0	0	0	0	0	0	0	0	0	0	0
568	BC/OaUIM353	O	1	0	0	0	0	0	0	0	0	0	0	0	0	0	0	0	0	0
569	BC/OaUIM354	O	1	1	0	0	0	0	0	0	0	1	1	0	0	0	0	0	0	0
570	BC/OaUIM356	O	1	0	0	0	0	0	0	0	0	0	0	0	0	0	0	0	0	0
571	BC/OaUIM358	O	0	0	0	0	0	0	0	0	0	0	0	0	0	0	0	0	0	0
572	BC/OaUIM359	O	1	0	0	0	0	0	0	0	0	0	0	0	0	0	0	0	0	0
573	BC/OaUIM362	O	1	0	0	0	0	0	0	0	0	0	0	0	0	0	0	0	0	0
574	BC/OaUIM375	O	1	1	0	0	0	0	0	0	0	1	1	0	0	0	0	0	0	0
575	BC/OaUIM376	O	1	0	0	0	0	0	0	0	0	0	0	0	0	0	0	0	0	0
576	BC/OaUIM377	O	1	0	0	0	0	0	0	0	0	0	0	0	0	0	0	0	0	0
577	BC/OaUIM378	O	1	0	0	0	0	0	0	0	0	0	0	0	0	0	0	0	0	0
578	BC/OaUIM379	O	1	1	0	0	0	0	0	0	0	1	1	0	0	0	0	0	0	0
579	BC/OaUIM389	O	1	0	0	0	0	0	0	0	0	0	0	0	0	0	0	0	0	0
580	BC/OaUIM400	O	1	0	0	0	0	0	0	0	0	0	0	0	0	0	0	0	0	0
581	BC/OaUIM401	O	1	0	0	0	0	0	0	0	0	0	0	0	0	0	0	0	0	0
582	BC/OaUIM402	O	1	0	0	0	0	0	0	0	0	0	0	0	0	0	0	0	0	0
583	BC/OaUIM403	O	1	0	0	0	0	0	0	0	0	0	0	0	0	0	0	0	0	0
584	BC/OaUIM405	O	1	0	0	0	0	0	0	0	0	0	0	0	0	0	0	0	0	0
585	BC/OaUIM413	O	1	0	0	0	0	0	0	0	0	0	0	0	0	0	0	0	0	0
586	BC/OaUIM422	O	1	1	0	0	0	1	1	1	0	0	0	0	0	0	0	0	0	0
587	BC/OaUIM432	O	1	0	0	0	0	0	0	0	0	0	0	0	0	0	0	0	0	0
588	BC/OaUIM433	O	1	0	0	0	0	0	0	0	0	0	0	0	0	0	0	0	0	0
589	BC/OaUIM437	O	1	1	0	0	0	0	0	0	0	1	1	0	0	0	0	0	0	0
590	BC/OaUIM445	O	0	0	0	0	0	0	0	0	0	0	0	0	0	0	0	0	0	0
591	BC/OaUIM446	O	1	0	0	0	0	0	0	0	0	0	0	0	0	0	0	0	0	0
592	BC/OaUIM447	O	1	0	0	0	0	0	0	0	0	0	0	0	0	0	0	0	0	0
593	BC/OaUIM448	O	1	0	0	0	0	0	0	0	0	0	0	0	0	0	0	0	0	0
594	BC/OaUIM449	O	1	0	0	0	0	0	0	0	0	0	0	0	0	0	0	0	0	0
595	BC/OaUIM450	O	1	0	0	0	0	0	0	0	0	0	0	0	0	0	0	0	0	0
596	BC/OaUIM451	O	1	1	0	0	0	1	1	1	0	0	0	0	0	0	0	0	0	0
597	BC/OaUIM463	O	1	0	0	0	0	0	0	0	0	0	0	0	0	0	0	0	0	0
598	BC/OaUIM465	O	1	1	0	0	0	0	0	0	0	1	1	0	0	0	0	0	0	0
599	BC/OaUIM466	O	1	0	0	0	0	0	0	0	0	0	0	0	0	0	0	0	0	0
600	BC/OaUIM467	O	1	0	0	0	0	0	0	0	0	0	0	0	0	0	0	0	0	0
601	BC/OaUIM470	O	1	0	0	0	0	0	0	0	0	0	0	0	0	0	0	0	0	0
602	BC/OaUIM472	O	1	0	0	0	0	0	0	0	0	0	0	0	0	0	0	0	0	0
603	BC/OaUIM483	O	1	0	0	0	0	0	0	0	0	0	0	0	0	0	0	0	0	0
604	BC/OaUIM484	O	1	0	0	0	0	0	0	0	0	0	0	0	0	0	0	0	0	0
605	BC/OaUIM485	O	1	0	0	0	0	0	0	0	0	0	0	0	0	0	0	0	0	0
606	BC/OaUIM488	O	1	0	0	0	0	0	0	0	0	0	0	0	0	0	0	0	0	0
607	BC/OaUIM489	O	1	0	0	0	0	0	0	0	0	0	0	0	0	0	0	0	0	0
608	BC/OaUIM491	O	1	0	0	0	0	0	0	0	0	0	0	0	0	0	0	0	0	0
609	BC/OaUIM496	O	1	0	0	0	0	0	0	0	0	0	0	0	0	0	0	0	0	0
610	BC/OaUIM505	O	1	1	0	0	0	1	1	0	0	0	0	0	0	0	0	0	0	0
611	BC/OaUIM506	O	1	1	0	0	0	0	0	0	0	1	1	0	0	0	0	0	0	0
612	BC/OaUIM508	O	1	0	0	0	0	0	0	0	0	0	0	0	0	0	0	0	0	0
613	BC/OaUIM509	O	1	1	0	0	0	1	1	1	0	0	0	0	0	0	0	0	0	0
614	BC/OaUIM518	O	1	0	0	0	0	0	0	0	0	0	0	0	0	0	0	0	0	0
615	BC/OaUIM525	O	1	0	0	0	0	0	0	0	0	0	0	0	0	0	0	0	0	0
616	BC/OaUIM526	O	1	0	0	0	0	0	0	0	0	0	0	0	0	0	0	0	0	0
617	BC/OaUIM527	O	1	0	0	0	0	0	0	0	0	0	0	0	0	0	0	0	0	0
618	BC/OaUIM528	O	1	1	0	0	0	0	0	0	0	1	1	0	0	0	0	0	0	0
619	BC/OaUIM530	O	1	1	0	0	0	1	0	1	0	0	0	0	0	0	0	0	0	0
620	BC/OaUIM531	O	1	0	0	0	0	0	0	0	0	0	0	0	0	0	0	0	0	0
621	BC/OaUIM532	O	1	0	0	0	0	0	0	0	0	0	0	0	0	0	0	0	0	0
622	BC/OaUIM533	O	1	0	0	0	0	0	0	0	0	0	0	0	0	0	0	0	0	0
623	BC/OaUIM534	O	1	0	0	0	0	0	0	0	0	0	0	0	0	0	0	0	0	0
624	BC/OaUIM536	O	1	1	0	0	0	0	0	0	0	1	1	0	0	0	0	0	0	0
625	BC/OaUIM537	O	1	0	0	0	0	0	0	0	0	0	0	0	0	0	0	0	0	0
626	BC/Oc005	O	1	0	0	0	0	0	0	0	0	0	0	0	0	0	0	0	0	0
627	BC/Oc006	O	1	0	0	0	0	0	0	0	0	0	0	0	0	0	0	0	0	0
628	BC/Oc007	O	0	0	0	0	0	0	0	0	0	0	0	0	0	0	0	0	0	0
629	BC/Oc013	O	1	0	0	0	0	0	0	0	0	0	0	0	0	0	0	0	0	0
630	BC/Oc014	O	1	0	0	0	0	0	0	0	0	0	0	0	0	0	0	0	0	0
631	BC/Oc015	O	0	0	0	0	0	0	0	0	0	0	0	0	0	0	0	0	0	0
632	BC/Oc036	O	1	0	0	0	0	0	0	0	0	0	0	0	0	0	0	0	0	0
633	BC/Oc037	O	1	1	0	0	0	0	0	0	0	1	1	0	0	0	0	0	0	0
634	BC/Oc038	O	0	0	0	0	0	0	0	0	0	0	0	0	0	0	0	0	0	0
635	BC/Oc039	O	1	0	0	0	0	0	0	0	0	0	0	0	0	0	0	0	0	0
636	BC/Oc047	O	0	0	0	0	0	0	0	0	0	0	0	0	0	0	0	0	0	0
637	BC/Oc049	O	1	0	0	0	0	0	0	0	0	0	0	0	0	0	0	0	0	0
638	BC/Oc054	O	1	1	0	0	0	1	1	0	0	0	0	0	0	0	0	0	0	0
639	BC/Oc061	O	1	0	0	0	0	0	0	0	0	0	0	0	0	0	0	0	0	0
640	BC/Oc066	O	1	0	0	0	0	0	0	0	0	0	0	0	0	0	0	0	0	0
641	BC/Oc067	O	1	0	0	0	0	0	0	0	0	0	0	0	0	0	0	0	0	0
642	BC/Oc076	O	1	1	1	0	1	1	0	1	0	0	0	0	0	0	0	0	0	0
643	BC/Oc077	O	1	0	0	0	0	0	0	0	0	0	0	0	0	0	0	0	0	0
644	BC/Oc078	O	1	0	0	0	0	0	0	0	0	0	0	0	0	0	0	0	0	0
645	BC/Oc089	O	1	0	0	0	0	0	0	0	0	0	0	0	0	0	0	0	0	0
646	BC/Oc090	O	0	0	0	0	0	0	0	0	0	0	0	0	0	0	0	0	0	0
647	BC/Oc091	O	1	1	0	0	0	1	1	1	0	1	1	1	0	0	0	0	0	0
648	BC/Oc092	O	0	0	0	0	0	0	0	0	0	0	0	0	0	0	0	0	0	0
649	BC/Oc107	O	0	0	0	0	0	0	0	0	0	0	0	0	0	0	0	0	0	0
650	BC/Oc108	O	0	0	0	0	0	0	0	0	0	0	0	0	0	0	0	0	0	0
651	BC/Oc110	O	1	0	0	0	0	0	0	0	0	0	0	0	0	0	0	0	0	0
652	BC/Oc111	O	0	0	0	0	0	0	0	0	0	0	0	0	0	0	0	0	0	0
653	BC/Oc115	O	1	0	0	0	0	0	0	0	0	0	0	0	0	0	0	0	0	0
654	BC/Oc119	O	1	0	0	0	0	0	0	0	0	0	0	0	0	0	0	0	0	0
655	BC/Oc120	O	1	0	0	0	0	0	0	0	0	0	0	0	0	0	0	0	0	0
656	BC/Oc121	O	1	0	0	0	0	0	0	0	0	0	0	0	0	0	0	0	0	0
657	BC/Oc122	O	1	1	0	0	0	1	1	1	0	0	0	0	0	0	0	0	0	0
658	BC/Oc126	O	1	0	0	0	0	0	0	0	0	0	0	0	0	0	0	0	0	0
659	BC/Oc128	O	1	0	0	0	0	0	0	0	0	0	0	0	0	0	0	0	0	0
660	BC/Oc129	O	1	0	0	0	0	0	0	0	0	0	0	0	0	0	0	0	0	0
661	BC/Oc131	O	1	0	0	0	0	0	0	0	0	0	0	0	0	0	0	0	0	0
662	BC/Oc132	O	0	0	0	0	0	0	0	0	0	0	0	0	0	0	0	0	0	0
663	BC/Oc133	O	1	0	0	0	0	0	0	0	0	0	0	0	0	0	0	0	0	0
664	BC/Oc134	O	1	1	0	0	0	1	1	1	0	0	0	0	0	0	0	0	0	0
665	BC/Oc136	O	1	0	0	0	0	0	0	0	0	0	0	0	0	0	0	0	0	0
666	BC/Oc137	O	1	1	0	0	0	0	0	0	0	1	1	1	0	0	0	0	0	0
667	BC/Oc138	O	1	0	0	0	0	0	0	0	0	0	0	0	0	0	0	0	0	0
668	BC/Oc139	O	1	1	0	0	0	1	1	0	0	0	0	0	0	0	0	0	0	0
669	BC/Oc141	O	1	1	0	0	0	1	0	1	0	0	0	0	0	0	0	0	0	0
670	BC/Oc142	O	1	0	0	0	0	0	0	0	0	0	0	0	0	0	0	0	0	0
671	BC/Oc143	O	1	0	0	0	0	0	0	0	0	0	0	0	0	0	0	0	0	0
672	BC/Oc144	O	1	0	0	0	0	0	0	0	0	0	0	0	0	0	0	0	0	0
673	BC/Oc151	O	1	0	0	0	0	0	0	0	0	0	0	0	0	0	0	0	0	0
674	BC/Oc152	O	1	0	0	0	0	0	0	0	0	0	0	0	0	0	0	0	0	0
675	BC/Oc153	O	1	0	0	0	0	0	0	0	0	0	0	0	0	0	0	0	0	0
676	BC/Oc157	O	1	0	0	0	0	0	0	0	0	0	0	0	0	0	0	0	0	0
677	BC/Oc159	O	0	0	0	0	0	0	0	0	0	0	0	0	0	0	0	0	0	0
678	BC/Oc160	O	1	1	0	0	0	0	0	0	0	1	1	0	0	0	0	0	0	0
679	BC/Oc162	O	1	1	0	0	0	1	1	1	0	1	1	0	0	0	0	0	0	0
680	BC/Oc163	O	1	1	0	0	0	0	0	0	0	1	1	0	0	0	0	0	0	0
681	BC/Oc164	O	1	0	0	0	0	0	0	0	0	0	0	0	0	0	0	0	0	0
682	BC/Oc172	O	1	1	0	0	0	0	0	0	0	1	1	0	0	0	0	0	0	0
683	BC/Oc174	O	1	0	0	0	0	0	0	0	0	0	0	0	0	0	0	0	0	0
684	BC/Oc175	O	1	0	0	0	0	0	0	0	0	0	0	0	0	0	0	0	0	0
685	BC/Oc176	O	1	0	0	0	0	0	0	0	0	0	0	0	0	0	0	0	0	0
686	BC/Oc177	O	1	0	0	0	0	0	0	0	0	0	0	0	0	0	0	0	0	0
687	BC/Oc178	O	1	0	0	0	0	0	0	0	0	0	0	0	0	0	0	0	0	0
688	BC/Oc183	O	1	0	0	0	0	0	0	0	0	0	0	0	0	0	0	0	0	0
689	BC/Oc184	O	1	0	0	0	0	0	0	0	0	0	0	0	0	0	0	0	0	0
690	BC/Oc187	O	1	1	0	0	0	0	0	0	0	1	1	0	0	0	0	0	0	0
691	BC/Oc194	O	1	1	0	0	0	0	0	0	0	1	1	0	0	0	0	0	0	0
692	BC/Oc195	O	1	0	0	0	0	0	0	0	0	0	0	0	0	0	0	0	0	0
693	BC/Oc196	O	1	0	0	0	0	0	0	0	0	0	0	0	0	0	0	0	0	0
694	BC/Oc201	O	1	1	0	0	0	1	1	0	0	0	0	0	0	0	0	0	0	0
695	BC/Oc202	O	1	0	0	0	0	0	0	0	0	0	0	0	0	0	0	0	0	0
696	BC/Oc203	O	1	0	0	0	0	0	0	0	0	0	0	0	0	0	0	0	0	0
697	BC/Oc204	O	1	1	0	0	0	0	0	0	0	1	1	0	0	0	0	0	0	0
698	BC/Oc208	O	1	1	0	0	0	1	0	1	0	0	0	0	0	0	0	0	0	0
699	BC/Oc209	O	1	0	0	0	0	0	0	0	0	0	0	0	0	0	0	0	0	0
700	BC/Oc211	O	0	0	0	0	0	0	0	0	0	0	0	0	0	0	0	0	0	0
701	BC/Oc212	O	1	1	0	0	0	1	1	1	0	0	0	0	0	0	0	0	0	0
702	BC/Oc213	O	1	0	0	0	0	0	0	0	0	0	0	0	0	0	0	0	0	0
703	BC/Oc220	O	1	1	1	0	1	0	0	0	0	0	0	0	0	0	0	0	0	0
704	BC/Oc221	O	1	1	0	0	0	1	0	1	0	0	0	0	0	0	0	0	0	0
705	BC/Oc222	O	1	0	0	0	0	0	0	0	0	0	0	0	0	0	0	0	0	0
706	BC/Oc224	O	1	1	0	0	0	0	0	0	0	1	1	1	0	0	0	0	0	0
707	BC/Oc230	O	1	0	0	0	0	0	0	0	0	0	0	0	0	0	0	0	0	0
708	BC/Oc232	O	1	1	0	0	0	0	0	0	0	1	1	0	0	0	0	0	0	0
709	BC/Oc233	O	1	0	0	0	0	0	0	0	0	0	0	0	0	0	0	0	0	0
710	BC/Oc239	O	1	1	0	0	0	0	0	0	0	1	1	0	0	0	0	0	0	0
711	BC/Oc245	O	1	0	0	0	0	0	0	0	0	0	0	0	0	0	0	0	0	0
712	BC/Oc246	O	0	0	0	0	0	0	0	0	0	0	0	0	0	0	0	0	0	0
713	BC/Oc247	O	1	1	0	0	0	1	1	1	0	0	0	0	0	0	0	0	0	0
714	BC/Oc249	O	1	1	0	0	0	0	0	0	0	1	1	0	0	0	0	0	0	0
715	BC/Oc250	O	1	0	0	0	0	0	0	0	0	0	0	0	0	0	0	0	0	0
716	BC/Oc251	O	1	0	0	0	0	0	0	0	0	0	0	0	0	0	0	0	0	0
717	BC/Oc255	O	1	0	0	0	0	0	0	0	0	0	0	0	0	0	0	0	0	0
718	BC/Oc260	O	1	0	0	0	0	0	0	0	0	0	0	0	0	0	0	0	0	0
719	BC/Oc261	O	1	0	0	0	0	0	0	0	0	0	0	0	0	0	0	0	0	0
720	BC/Oc262	O	0	0	0	0	0	0	0	0	0	0	0	0	0	0	0	0	0	0
721	BC/Oc266	O	1	1	0	0	0	0	0	0	0	1	1	0	0	0	0	0	0	0
722	BC/Oc272	O	1	0	0	0	0	0	0	0	0	0	0	0	0	0	0	0	0	0
723	BC/Oc273	O	1	0	0	0	0	0	0	0	0	0	0	0	0	0	0	0	0	0
724	BC/Oc274	O	1	1	0	0	0	1	1	1	0	0	0	0	0	0	0	0	0	0
725	BC/Oc276	O	0	0	0	0	0	0	0	0	0	0	0	0	0	0	0	0	0	0
726	BC/Oc285	O	1	1	0	0	0	0	0	0	0	1	1	0	0	0	0	0	0	0
727	BC/Oc296	O	1	1	0	0	0	1	1	1	0	0	0	0	0	0	0	0	0	0
728	BC/Oc297	O	1	0	0	0	0	0	0	0	0	0	0	0	0	0	0	0	0	0
729	BC/Oc302	O	1	1	0	0	0	1	0	1	0	0	0	0	0	0	0	0	0	0
730	BC/Oc308	O	0	0	0	0	0	0	0	0	0	0	0	0	0	0	0	0	0	0
731	BC/Oc311	O	1	0	0	0	0	0	0	0	0	0	0	0	0	0	0	0	0	0
732	BC/Oc313	O	1	1	0	0	0	0	0	0	0	1	1	0	0	0	0	0	0	0
733	BC/Oc314	O	1	0	0	0	0	0	0	0	0	0	0	0	0	0	0	0	0	0
734	BC/Oc315	O	1	1	0	0	0	0	0	0	0	1	1	0	0	0	0	0	0	0
735	BC/Oc324	O	1	0	0	0	0	0	0	0	0	0	0	0	0	0	0	0	0	0
736	BC/Oc325	O	1	0	0	0	0	0	0	0	0	0	0	0	0	0	0	0	0	0
737	BC/Oc337	O	1	1	0	0	0	1	0	1	0	0	0	0	0	0	0	0	0	0
738	BC/Oc341	O	1	1	0	0	0	0	0	0	0	1	1	0	0	0	0	0	0	0
739	BC/Oc355	O	1	0	0	0	0	0	0	0	0	0	0	0	0	0	0	0	0	0
740	BC/Oc357	O	0	0	0	0	0	0	0	0	0	0	0	0	0	0	0	0	0	0
741	BC/Oc388	O	1	0	0	0	0	0	0	0	0	0	0	0	0	0	0	0	0	0
742	BC/Oc412	O	1	1	0	0	0	1	1	0	0	0	0	0	0	0	0	0	0	0
743	BC/Oc469	O	1	0	0	0	0	0	0	0	0	0	0	0	0	0	0	0	0	0
744	BC/Oc473	O	1	0	0	0	0	0	0	0	0	0	0	0	0	0	0	0	0	0
745	BC/Oc474	O	1	0	0	0	0	0	0	0	0	0	0	0	0	0	0	0	0	0
746	BC/Oc482	O	0	0	0	0	0	0	0	0	0	0	0	0	0	0	0	0	0	0
747	BC/Oc486	O	1	0	0	0	0	0	0	0	0	0	0	0	0	0	0	0	0	0
748	BC/Oc487	O	1	1	1	0	1	0	0	0	0	0	0	0	0	0	0	0	0	0
749	BC/Oc504	O	1	0	0	0	0	0	0	0	0	0	0	0	0	0	0	0	0	0
750	BC/Oc529	O	1	0	0	0	0	0	0	0	0	0	0	0	0	0	0	0	0	0
751	BC/Oe299	O	1	1	0	0	0	0	0	0	0	1	1	0	0	0	0	0	0	0
752	BC/Oe300	O	1	1	0	0	0	1	1	1	0	0	0	0	0	0	0	0	0	0
753	BC/Oe301	O	0	0	0	0	0	0	0	0	0	0	0	0	0	0	0	0	0	0
754	BC/Oe306	O	1	1	1	0	1	0	0	0	0	0	0	0	0	0	0	0	0	0
755	BC/Oe307	O	0	0	0	0	0	0	0	0	0	0	0	0	0	0	0	0	0	0
756	BC/Oe327	O	1	0	0	0	0	0	0	0	0	0	0	0	0	0	0	0	0	0
757	BC/Oe328	O	1	0	0	0	0	0	0	0	0	0	0	0	0	0	0	0	0	0
758	BC/Oe329	O	1	1	0	0	0	0	0	0	0	1	1	0	0	0	0	0	0	0
759	BC/Oe330	O	1	0	0	0	0	0	0	0	0	0	0	0	0	0	0	0	0	0
760	BC/Oe331	O	1	0	0	0	0	0	0	0	0	0	0	0	0	0	0	0	0	0
761	BC/Oe332	O	1	1	0	0	0	0	0	0	0	1	1	0	0	0	0	0	0	0
762	BC/Oe333	O	1	0	0	0	0	0	0	0	0	0	0	0	0	0	0	0	0	0
763	BC/Oe335	O	1	0	0	0	0	0	0	0	0	0	0	0	0	0	0	0	0	0
764	BC/Oe336	O	1	0	0	0	0	0	0	0	0	0	0	0	0	0	0	0	0	0
765	BC/Oe338	O	1	0	0	0	0	0	0	0	0	0	0	0	0	0	0	0	0	0
766	BC/Oe339	O	1	1	0	0	0	1	1	1	0	0	0	0	0	0	0	0	0	0
767	BC/Oe340	O	1	0	0	0	0	0	0	0	0	0	0	0	0	0	0	0	0	0
768	BC/Oe343	O	1	0	0	0	0	0	0	0	0	0	0	0	0	0	0	0	0	0
769	BC/Oe344	O	1	1	0	0	0	1	1	1	0	0	0	0	0	0	0	0	0	0
770	BC/Oe345	O	1	0	0	0	0	0	0	0	0	0	0	0	0	0	0	0	0	0
771	BC/Oe346	O	1	1	0	0	0	0	0	0	0	1	1	0	0	0	0	0	0	0
772	BC/Oe347	O	1	1	0	0	0	1	1	1	0	1	1	0	0	0	0	0	0	0
773	BC/Oe348	O	1	0	0	0	0	0	0	0	0	0	0	0	0	0	0	0	0	0
774	BC/Oe349	O	1	1	0	0	0	0	0	0	0	1	1	0	0	0	0	0	0	0
775	BC/Oe350	O	1	1	0	0	0	0	0	0	0	1	1	0	0	0	0	0	0	0
776	BC/Oe351	O	1	0	0	0	0	0	0	0	0	0	0	0	0	0	0	0	0	0
777	BC/Oe360	O	1	0	0	0	0	0	0	0	0	0	0	0	0	0	0	0	0	0
778	BC/Oe361	O	1	0	0	0	0	0	0	0	0	0	0	0	0	0	0	0	0	0
779	BC/Oe363	O	1	0	0	0	0	0	0	0	0	0	0	0	0	0	0	0	0	0
780	BC/Oe364	O	1	0	0	0	0	0	0	0	0	0	0	0	0	0	0	0	0	0
781	BC/Oe365	O	1	0	0	0	0	0	0	0	0	0	0	0	0	0	0	0	0	0
782	BC/Oe366	O	1	0	0	0	0	0	0	0	0	0	0	0	0	0	0	0	0	0
783	BC/Oe367	O	1	0	0	0	0	0	0	0	0	0	0	0	0	0	0	0	0	0
784	BC/Oe368	O	1	0	0	0	0	0	0	0	0	0	0	0	0	0	0	0	0	0
785	BC/Oe369	O	0	0	0	0	0	0	0	0	0	0	0	0	0	0	0	0	0	0
786	BC/Oe370	O	1	1	0	0	0	0	0	0	0	1	1	0	0	0	0	0	0	0
787	BC/Oe371	O	1	0	0	0	0	0	0	0	0	0	0	0	0	0	0	0	0	0
788	BC/Oe372	O	1	1	0	0	0	1	1	1	0	0	0	0	0	0	0	0	0	0
789	BC/Oe373	O	1	0	0	0	0	0	0	0	0	0	0	0	0	0	0	0	0	0
790	BC/Oe374	O	1	0	0	0	0	0	0	0	0	0	0	0	0	0	0	0	0	0
791	BC/Oe381	O	1	0	0	0	0	0	0	0	0	0	0	0	0	0	0	0	0	0
792	BC/Oe382	O	1	0	0	0	0	0	0	0	0	0	0	0	0	0	0	0	0	0
793	BC/Oe383	O	1	1	0	0	0	0	0	0	0	1	1	1	0	0	0	0	0	0
794	BC/Oe386	O	1	0	0	0	0	0	0	0	0	0	0	0	0	0	0	0	0	0
795	BC/Oe387	O	1	0	0	0	0	0	0	0	0	0	0	0	0	0	0	0	0	0
796	BC/Oe390	O	1	0	0	0	0	0	0	0	0	0	0	0	0	0	0	0	0	0
797	BC/Oe391	O	1	0	0	0	0	0	0	0	0	0	0	0	0	0	0	0	0	0
798	BC/Oe392	O	1	0	0	0	0	0	0	0	0	0	0	0	0	0	0	0	0	0
799	BC/Oe393	O	0	0	0	0	0	0	0	0	0	0	0	0	0	0	0	0	0	0
800	BC/Oe395	O	1	0	0	0	0	0	0	0	0	0	0	0	0	0	0	0	0	0
801	BC/Oe396	O	1	0	0	0	0	0	0	0	0	0	0	0	0	0	0	0	0	0
802	BC/Oe397	O	1	1	0	0	0	1	1	0	0	0	0	0	0	0	0	0	0	0
803	BC/Oe398	O	0	0	0	0	0	0	0	0	0	0	0	0	0	0	0	0	0	0
804	BC/Oe407	O	1	1	0	0	0	0	0	0	0	1	1	0	0	0	0	0	0	0
805	BC/Oe408	O	1	0	0	0	0	0	0	0	0	0	0	0	0	0	0	0	0	0
806	BC/Oe409	O	1	0	0	0	0	0	0	0	0	0	0	0	0	0	0	0	0	0
807	BC/Oe410	O	1	0	0	0	0	0	0	0	0	0	0	0	0	0	0	0	0	0
808	BC/Oe411	O	1	0	0	0	0	0	0	0	0	0	0	0	0	0	0	0	0	0
809	BC/Oe414	O	1	0	0	0	0	0	0	0	0	0	0	0	0	0	0	0	0	0
810	BC/Oe415	O	1	0	0	0	0	0	0	0	0	0	0	0	0	0	0	0	0	0
811	BC/Oe417	O	1	0	0	0	0	0	0	0	0	0	0	0	0	0	0	0	0	0
812	BC/Oe418	O	1	0	0	0	0	0	0	0	0	0	0	0	0	0	0	0	0	0
813	BC/Oe421	O	1	1	0	0	0	1	1	1	0	0	0	0	0	0	0	0	0	0
814	BC/Oe423	O	1	0	0	0	0	0	0	0	0	0	0	0	0	0	0	0	0	0
815	BC/Oe424	O	1	1	0	0	0	0	0	0	0	1	1	0	0	0	0	0	0	0
816	BC/Oe425	O	1	1	0	0	0	0	0	0	0	1	1	0	0	0	0	0	0	0
817	BC/Oe426	O	1	0	0	0	0	0	0	0	0	0	0	0	0	0	0	0	0	0
818	BC/Oe427	O	1	0	0	0	0	0	0	0	0	0	0	0	0	0	0	0	0	0
819	BC/Oe428	O	1	0	0	0	0	0	0	0	0	0	0	0	0	0	0	0	0	0
820	BC/Oe429	O	1	0	0	0	0	0	0	0	0	0	0	0	0	0	0	0	0	0
821	BC/Oe430	O	1	0	0	0	0	0	0	0	0	0	0	0	0	0	0	0	0	0
822	BC/Oe431	O	0	0	0	0	0	0	0	0	0	0	0	0	0	0	0	0	0	0
823	BC/Oe438	O	1	1	0	0	0	1	1	0	0	0	0	0	0	0	0	0	0	0
824	BC/Oe439	O	1	0	0	0	0	0	0	0	0	0	0	0	0	0	0	0	0	0
825	BC/Oe440	O	1	0	0	0	0	0	0	0	0	0	0	0	0	0	0	0	0	0
826	BC/Oe442	O	1	0	0	0	0	0	0	0	0	0	0	0	0	0	0	0	0	0
827	BC/Oe444	O	0	0	0	0	0	0	0	0	0	0	0	0	0	0	0	0	0	0
828	BC/Oe452	O	1	0	0	0	0	0	0	0	0	0	0	0	0	0	0	0	0	0
829	BC/Oe454	O	1	1	0	0	0	1	1	0	0	0	0	0	0	0	0	0	0	0
830	BC/Oe455	O	1	1	0	0	0	1	0	1	0	0	0	0	0	0	0	0	0	0
831	BC/Oe456	O	1	0	0	0	0	0	0	0	0	0	0	0	0	0	0	0	0	0
832	BC/Oe457	O	0	0	0	0	0	0	0	0	0	0	0	0	0	0	0	0	0	0
833	BC/Oe459	O	0	0	0	0	0	0	0	0	0	0	0	0	0	0	0	0	0	0
834	BC/Oe475	O	0	0	0	0	0	0	0	0	0	0	0	0	0	0	0	0	0	0
835	BC/Oe476	O	1	0	0	0	0	0	0	0	0	0	0	0	0	0	0	0	0	0
836	BC/Oe477	O	1	1	1	0	1	0	0	0	0	0	0	0	0	0	0	0	0	0
837	BC/Oe478	O	1	0	0	0	0	0	0	0	0	0	0	0	0	0	0	0	0	0
838	BC/Oe479	O	1	0	0	0	0	0	0	0	0	0	0	0	0	0	0	0	0	0
839	BC/Oe480	O	1	0	0	0	0	0	0	0	0	0	0	0	0	0	0	0	0	0
840	BC/Oe481	O	1	0	0	0	0	0	0	0	0	0	0	0	0	0	0	0	0	0
841	BC/Oe492	O	1	0	0	0	0	0	0	0	0	0	0	0	0	0	0	0	0	0
842	BC/Oe493	O	1	0	0	0	0	0	0	0	0	0	0	0	0	0	0	0	0	0
843	BC/Oe494	O	0	0	0	0	0	0	0	0	0	0	0	0	0	0	0	0	0	0
844	BC/Oe499	O	1	1	0	0	0	1	0	1	0	0	0	0	0	0	0	0	0	0
845	BC/Oe500	O	1	0	0	0	0	0	0	0	0	0	0	0	0	0	0	0	0	0
846	BC/Oe501	O	1	1	0	0	0	0	0	0	0	1	1	0	0	0	0	0	0	0
847	BC/Oe502	O	1	0	0	0	0	0	0	0	0	0	0	0	0	0	0	0	0	0
848	BC/Oe510	O	1	0	0	0	0	0	0	0	0	0	0	0	0	0	0	0	0	0
849	BC/Oe511	O	1	0	0	0	0	0	0	0	0	0	0	0	0	0	0	0	0	0
850	BC/Oe512	O	1	1	0	0	0	0	0	0	0	1	1	0	0	0	0	0	0	0
851	BC/Oe513	O	1	0	0	0	0	0	0	0	0	0	0	0	0	0	0	0	0	0
852	BC/Oe514	O	1	1	0	0	0	0	0	0	0	1	1	0	0	0	0	0	0	0
853	BC/Oe515	O	1	0	0	0	0	0	0	0	0	0	0	0	0	0	0	0	0	0
854	BC/Oe516	O	1	1	0	0	0	1	1	0	0	0	0	0	0	0	0	0	0	0
855	BC/Oe517	O	1	1	0	0	0	1	1	1	0	0	0	0	0	0	0	0	0	0
856	BC/Oe519	O	1	1	0	0	0	1	1	1	0	0	0	0	0	0	0	0	0	0
857	BC/Oe520	O	1	1	0	0	0	1	0	1	0	0	0	0	0	0	0	0	0	0
858	BC/Oe521	O	0	0	0	0	0	0	0	0	0	0	0	0	0	0	0	0	0	0
859	BC/Oe522	O	1	1	0	0	0	1	1	1	0	0	0	0	0	0	0	0	0	0
860	BC/Oe523	O	1	0	0	0	0	0	0	0	0	0	0	0	0	0	0	0	0	0
861	BC/Oe524	O	1	0	0	0	0	0	0	0	0	0	0	0	0	0	0	0	0	0
